# Supplementary material for: Factors predicting discharge outcomes of sepsis patients admitted to intensive care unit in a major tertiary care hospital: A retrospective study from Palestine
Source: PLOS Glob Public Health. 2025 Dec 19;5(12):e0005643. doi: 10.1371/journal.pgph.0005643 (PMC12716785; doi:10.1371/journal.pgph.0005643)
Supplement: S1 Data — (XLSX) [file pgph.0005643.s007.xlsx]

## Sheet: Dataset
ID	Age (Years)	Sex	Hypertension	Diabetes mellitus	Malignancy	Renal disease	Liver disease	Systemic inflammatory response syndrome	Cardiovascular disease	Systolic blood pressure	Diastolic blood pressure	Mean arterial pressure	Heart rate	Temperature	Respiratory rate	Glasgow coma scale	Urine output/24h	C-reactive protein	Bicarbonate	Platelet count	Total serum bilirubin	Partial pressure of oxygen	Hematocrit	White blood cells	Serum creatinine	Blood urea nitrogen	Serum sodium	Serum potassium	Potential of hydrogen	Serum albumin	Serum lactate	Blood culture	Urine culture	Trap culture	Sputum culture	Pipracillin tazobactam	Vancomycin	Levofloxacin	Meropenem	Tigecycline	Amikacin	Trimethoprim_sulfamethoxazole	Ceftazidime	Ciprofloxacin	Gentamicin	Colistin	Others	Modified early warning score	Vasoactive agents
1	70	Female	Yes	No	No	No	No	No	No	100	40	60	70	36.6	16	3	870	159	29	264	0.7	85	35.7	9.8	0.8	18.2	144	4.4	7.35	3.7	2	No	Yes	No	No	Yes	Yes	No	No	No	No	No	No	No	No	No	No	5	Yes
2	35	Male	No	No	No	Yes	Yes	Yes	Yes	80	60	66	120	37.2	27	15	0	7.7	24	102	1.7	48	35.5	8.9	3.1	46	137	3.9	7.47	3.5	2.8	No	No	No	No	No	No	Yes	Yes	Yes	No	No	No	No	No	No	No	6	Yes
3	75	Male	No	No	Yes	Yes	Yes	Yes	No	125	50	75	150	38.4	26	14	2300	162	25.7	115	2.5	57.7	18.5	8.4	1.5	53	145	4.3	7.5	2.9	3.5	No	No	No	No	Yes	No	No	No	No	No	No	No	No	No	No	No	5	No
4	66	Male	No	No	Yes	No	No	Yes	No	105	78	87	109	37	25	13	1200	135	16.9	7	16	156	28.5	9.1	1.8	89	144	5.4	7.4	1.7	7.9	No	No	No	No	No	Yes	No	Yes	No	No	No	No	No	No	No	No	4	Yes
5	38	Male	No	No	Yes	No	No	No	Yes	130	70	90	69	38	17	3	1350	401	26	86	0.8	71	21.3	48	0.5	34	145	3.7	7.39	2.7	3	Yes	No	No	No	Yes	Yes	No	No	Yes	No	Yes	No	No	No	No	No	4	No
6	80	Male	Yes	No	Yes	No	No	Yes	No	80	50	60	160	36.7	22	13	0	117	19	247	1	79	29	11.9	0.25	11	131	4.3	7.18	3.1	5	No	No	No	No	No	Yes	No	No	No	No	No	No	No	No	Yes	No	8	Yes
7	78	Male	Yes	No	Yes	Yes	No	Yes	Yes	90	65	73	110	36.8	21	10	120	158	23	118	2.1	117	26.3	25	1.4	24	141	5	7.27	2.8	3.7	Yes	Yes	Yes	No	Yes	Yes	No	No	No	No	Yes	Yes	No	No	No	No	6	Yes
8	47	Male	No	No	Yes	No	No	Yes	No	100	60	73	70	38.2	32	15	4080	340	28	66	0.7	65	26.7	10	0.5	5.9	139	3.5	7.51	2.6	1.6	No	No	No	Yes	No	Yes	No	Yes	No	Yes	No	No	No	No	No	No	4	Yes
9	30	Female	No	No	Yes	No	No	Yes	No	90	58	60	130	40	28	15	3850	28	23	0.6	6.1	122	19.4	0.37	0.7	7.2	141	3.2	7.44	2.8	2.1	Yes	No	No	No	No	No	Yes	No	No	Yes	No	No	No	No	No	No	8	Yes
10	74	Male	No	Yes	No	Yes	No	Yes	Yes	100	50	66	110	37.7	26	3	1440	85	25	50	0.6	152	27.8	12.9	2.7	36	134	4	7.47	2.9	4	Yes	Yes	No	No	No	No	No	Yes	Yes	No	No	No	No	No	Yes	No	7	Yes
11	47	Male	No	No	Yes	No	No	No	No	115	60	78	80	38	18	15	2400	252	24	26	0.7	95	18.3	0	0.7	11	142	3	7.46	3.1	0.6	Yes	No	No	No	No	No	No	Yes	No	No	Yes	No	No	No	No	No	1	Yes
12	77	Male	No	No	Yes	No	No	No	No	90	60	70	90	36	25	15	1080	129	27	298	0.2	86	33.9	12	1.1	30	138	4	7.34	3.13	2.2	No	No	No	No	No	No	No	Yes	No	No	No	No	No	No	No	No	3	Yes
13	69	Male	No	Yes	Yes	Yes	No	Yes	No	100	70	80	110	36	22	14	1080	206	27	69	1	72	33.4	22	1.8	35	128	3.8	7.47	3.6	1.7	Yes	No	No	No	No	No	No	Yes	Yes	No	No	No	No	No	No	No	4	Yes
14	51	Female	No	No	Yes	Yes	No	Yes	No	80	55	63	120	35.7	26	8	0	100	17.4	25	6.4	44	21	15	3.6	94	138	5.3	7.24	2.6	22	No	No	No	No	No	Yes	No	Yes	No	No	No	No	No	No	No	No	9	Yes
15	59	Male	No	No	Yes	No	No	Yes	No	74	50	56	130	38	24	3	2400	260	25	114	0.2	81	22.2	5	0.5	22	140	4	7.35	1.8	6.2	No	No	No	No	No	No	No	Yes	No	No	No	No	Yes	No	Yes	No	10	Yes
16	62	Male	No	No	Yes	Yes	Yes	No	No	110	80	90	80	36.9	19	14	0	166	22	99	2.1	34	41.4	15.8	5.7	85	125	3.9	7.41	2.7	1.3	No	No	No	No	Yes	Yes	No	No	No	No	No	No	No	No	No	No	0	Yes
17	78	Male	No	No	Yes	Yes	Yes	Yes	No	90	40	56	100	37	23	15	0	107	23	1	0.8	88	19.4	8	5.2	69	133	3.9	7.41	2.9	1.6	No	No	No	Yes	No	Yes	No	Yes	No	No	No	No	No	No	No	No	3	No
18	55	Male	No	No	Yes	Yes	Yes	No	No	105	50	68	80	37.9	16	3	1680	38	24	19	8.4	113	22.6	3.6	2.8	86	147	4.4	7.4	3	0.7	Yes	No	No	No	No	Yes	No	Yes	No	No	No	No	No	No	No	No	4	Yes
19	79	Female	No	No	No	No	No	Yes	No	90	67	74	115	37.2	24	14	1000	69.6	20.3	723	0.1	49	26.9	15	2.4	49.7	145	4.7	7.27	2.4	3	No	Yes	No	No	No	No	No	No	No	No	No	No	No	No	No	No	6	Yes
20	50	Male	No	No	Yes	No	No	Yes	No	111	50	70	80	36.5	26	3	1440	177	22	481	0.3	90	28.5	37	0.9	30	154	3.9	7.3	1.9	1.7	No	No	No	No	No	Yes	No	No	No	Yes	No	No	No	No	Yes	No	5	Yes
21	71	Female	Yes	No	No	No	No	No	Yes	104	52	69	97	36.6	15	15	720	26	26	222	0.5	139	38	10.11	0.8	15.5	138	3.3	7.26	2.66	0.7	Yes	Yes	No	No	Yes	Yes	Yes	No	No	No	No	No	No	No	No	No	1	Yes
22	70	Female	Yes	No	No	Yes	No	Yes	Yes	100	53	68	100	37	22	15	0	43	28.2	355	1.6	78	19.4	13	3.4	78	135	4.8	7.44	3.08	2.4	No	No	No	Yes	Yes	Yes	Yes	No	No	No	No	No	No	No	No	No	4	Yes
23	52	Male	No	No	Yes	No	No	Yes	No	70	40	50	130	37	20	3	600	257	18	70	0.7	70	23.9	117	0.4	11	128	5.2	7.23	3.8	3.5	No	No	No	Yes	No	No	No	Yes	Yes	No	No	No	No	No	Yes	No	9	Yes
24	80	Male	No	Yes	Yes	Yes	No	Yes	No	90	56	67	110	37	20	15	700	260	21.1	65	0.8	104	26.1	5.6	2.9	61	150	3.9	7.44	2.3	10	No	No	No	No	No	Yes	No	Yes	No	No	No	No	No	No	No	No	5	Yes
25	46	Male	No	No	No	Yes	No	Yes	Yes	70	50	56	120	37	23	13	0	499	17	196	2.8	106	49.1	5.4	13	103	135	6.6	7.3	2.8	3.5	No	No	No	No	No	Yes	No	No	No	No	No	No	No	Yes	No	No	9	Yes
26	20	Female	No	No	Yes	Yes	No	Yes	No	95	47	63	130	39	20	14	7450	362	18.2	8	1.44	59.3	19.1	0.7	3.5	30	130	3	7.37	2.3	3.1	Yes	No	No	No	No	No	No	No	No	No	No	No	No	No	No	Yes	7	Yes
27	79	Male	Yes	Yes	Yes	Yes	No	Yes	Yes	104	60	74	80	36.7	26	3	0	337	13.1	298	0.8	69	28.3	19.7	1.6	55	132	4.7	7	3.2	13	No	No	No	No	No	Yes	No	Yes	No	No	No	No	No	No	No	No	5	Yes
28	75	Female	No	No	No	Yes	No	Yes	No	133	75	94	65	36	22	15	570	78	23.4	217	0.3	112	28	12.8	2	52	140	4.3	7.34	2.6	2	No	Yes	No	No	No	Yes	No	Yes	No	No	No	No	No	No	No	No	4	No
29	60	Male	No	No	No	No	Yes	Yes	No	120	70	86	70	38.5	28	15	2880	108	23	257	0.5	55	24.5	15	0.2	7	138	3.6	7.32	2.24	1.4	Yes	No	No	Yes	No	Yes	No	No	No	No	No	No	No	Yes	No	No	2	No
30	60	Male	Yes	No	No	No	No	No	Yes	120	80	93	80	37.2	25	15	1600	72	20.6	468	0.2	103	28.3	9.4	7.5	54	137	3.7	7.33	2.5	1	No	Yes	No	Yes	No	No	No	No	Yes	No	No	No	No	Yes	Yes	No	2	Yes
31	63	Male	No	No	No	No	No	Yes	No	121	68	85	100	39.5	20	3	640	164	29	508	0.3	75	29.2	12.6	0.6	3.9	132	4.3	7.45	2.45	0.9	No	No	Yes	No	No	No	No	No	No	No	No	No	No	No	No	Yes	6	No
32	54	Male	Yes	No	No	No	No	Yes	No	75	45	55	130	36.5	22	12	100	559	13	279	0.34	131	30.1	13.8	5.6	50	140	6.4	7.19	3	1.6	No	No	No	No	No	Yes	Yes	Yes	No	No	No	No	No	No	No	No	11	No
33	48	Male	No	No	Yes	No	No	Yes	No	90	40	58	150	39	39	15	7750	338	21.2	4.1	18.9	115	20	0.16	1.04	17.7	147	3.35	7.51	2.36	1.9	Yes	No	No	No	No	Yes	No	Yes	No	No	No	No	No	No	No	No	9	Yes
34	24	Male	No	No	Yes	No	No	Yes	No	135	85	101	100	38.2	32	14	1900	24	26	142	0.7	137	21.4	11.4	0.7	15	134	3.4	7.42	2.3	2.2	No	No	No	No	Yes	No	No	No	No	Yes	No	No	Yes	No	No	No	4	No
35	78	Male	Yes	No	No	Yes	No	Yes	Yes	110	60	76	140	36.4	35	14	705	136	21	459	0.5	81	25.7	15	1.3	28	143	4.1	7.44	2.1	1.7	No	Yes	No	No	No	No	No	Yes	No	No	No	No	Yes	No	No	No	3	Yes
36	66	Male	Yes	Yes	Yes	Yes	Yes	Yes	No	120	70	86	100	36.5	20	3	360	150	14	356	3.3	120	29.4	12.9	1.6	67	142	6.2	7.13	2.27	8	No	Yes	No	No	No	Yes	No	Yes	No	No	No	No	No	No	No	No	4	Yes
37	68	Male	Yes	Yes	Yes	Yes	No	Yes	No	90	40	56	120	38	25	10	50	132	12.8	134	2.3	87	22.9	18	1.5	31	137	4.3	7.32	2.7	24	No	No	No	No	No	Yes	No	No	No	No	No	Yes	Yes	No	No	No	8	Yes
38	70	Female	Yes	No	Yes	No	No	No	No	100	65	76	110	35.6	18	15	950	182	20.6	98	0.7	214	24.7	11.4	0.9	24	122	3.8	7.43	2.9	1.3	No	No	No	Yes	Yes	Yes	No	No	No	No	No	No	No	No	No	No	3	Yes
39	70	Male	No	Yes	No	Yes	No	Yes	No	133	68	90	110	36.8	24	14	0	263	23.5	4.5	2.8	60	26.4	9.1	1.8	33	133	4.4	7.4	3.1	2.1	No	No	No	No	No	No	No	No	No	No	No	No	No	No	No	No	3	No
40	31	Male	No	No	Yes	No	No	Yes	No	100	70	80	130	39.5	20	3	170	230	23	12.2	4.6	213	25.4	6	0.3	7.9	128	4.2	7.36	2.5	4	No	No	No	No	Yes	Yes	No	No	No	No	No	No	No	No	No	No	10	Yes
41	78	Male	Yes	No	No	No	No	Yes	No	150	80	103	105	36.4	12	15	1500	11	20	170	0.5	111	25.3	12	1	14.2	137	3.1	7.38	2.7	2	No	No	No	No	No	No	No	No	No	No	No	No	No	No	No	Yes	0	Yes
42	47	Male	No	No	Yes	No	Yes	No	No	130	80	96	77	36	26	14	1380	17	25	91	6.7	82	24.2	4.46	0.8	36	128	4.6	7.44	2.62	5	No	No	No	No	No	No	No	No	No	No	No	No	No	No	No	No	0	Yes
43	55	Male	No	No	Yes	No	No	Yes	No	110	60	76	120	38.5	30	14	3130	378	27	27	4.4	99	27.3	0.17	0.5	21	136	3.2	7.36	1.9	5	No	No	No	No	No	No	No	Yes	Yes	No	No	No	No	No	No	No	6	Yes
44	32	Male	No	No	Yes	Yes	No	Yes	No	130	80	96	112	39.5	22	3	2350	430	20	31	0.6	201	35.6	0.13	5.3	66	139	3.6	7.29	3.2	4.7	Yes	No	No	No	No	Yes	No	Yes	No	No	No	No	No	No	Yes	No	9	Yes
45	30	Male	No	No	Yes	Yes	No	Yes	No	130	70	90	130	36.7	21	12	6140	77	29.8	13.2	1.5	65	23	6.21	1.3	57	144	4.5	7.46	3	3.1	No	No	No	No	No	No	No	No	No	No	No	No	No	No	No	No	6	Yes
46	80	Male	Yes	No	No	No	No	Yes	No	151	90	110	90	37.5	25	14	1440	25	28	211	0.2	65	42.3	7.6	1.1	25	135	4.2	7.26	3.6	1.7	No	No	No	No	Yes	No	Yes	No	No	No	No	No	No	No	No	No	2	No
47	20	Female	No	No	Yes	No	No	Yes	No	95	80	85	150	37.5	30	3	480	287	24	175	1.14	125	28	12	0.2	15	142	4.6	7.31	2.3	4	No	No	Yes	No	No	No	No	No	No	No	No	No	No	No	No	No	10	Yes
48	57	Male	Yes	Yes	No	Yes	No	Yes	No	100	70	80	110	36.5	25	15	740	81	23	213	0.2	70	26.7	9.3	5.1	77	133	3.8	7.4	3.1	1.3	No	No	No	No	No	No	No	No	No	No	No	No	No	No	No	No	4	No
49	66	Female	Yes	Yes	No	No	No	No	No	122	61	81	100	36.8	20	15	1200	151	27	164	0.5	97	28.4	4.5	1.1	38	136	4.4	7.47	3	0.9	No	No	No	No	No	No	No	No	No	No	No	No	No	No	No	No	1	No
50	59	Female	No	No	Yes	No	No	Yes	No	90	60	70	113	36.9	25	14	950	380	18	95	2.1	190	31.9	1	1.5	32.7	140	3.6	7.31	2	4	No	No	No	No	Yes	No	No	No	No	No	No	No	No	No	No	No	5	Yes
51	52	Male	Yes	Yes	No	No	No	Yes	No	90	50	63	140	39	28	3	350	226	17	0.2	7.8	67	26.2	0.14	1.2	26	147	4	7.29	2.6	3.6	Yes	No	No	No	Yes	Yes	No	No	No	No	No	No	No	No	Yes	No	11	Yes
52	66	Female	Yes	Yes	No	Yes	No	Yes	No	110	62	78	90	39	16	3	0	282	23	205	0.4	94	19.3	12.9	5.6	69	138	5.1	7.44	3.3	2.4	No	No	Yes	No	Yes	Yes	No	No	No	No	No	No	No	No	No	No	6	No
53	49	Male	No	Yes	No	No	No	Yes	No	110	70	83	130	36.9	30	3	1430	330	17.8	234	0.3	106	38.8	7.5	1.7	29	135	3.7	7.29	0	3.5	No	Yes	Yes	No	No	No	No	Yes	No	Yes	No	No	No	No	No	No	9	Yes
54	60	Male	Yes	Yes	No	Yes	No	No	No	133	66	88	85	36.1	23	15	0	6.8	24.1	254	0.14	69	23.5	4.1	4.4	20	137	3.6	7.38	3.3	1.4	No	No	No	No	No	No	Yes	No	No	No	No	No	No	No	No	Yes	2	No
55	72	Female	No	Yes	Yes	No	No	Yes	No	100	50	66	95	36.9	24	15	880	234	17	80	0.6	93	23.2	10.5	0.9	31	136	3.7	7.42	2.5	2.2	No	Yes	No	No	No	No	No	Yes	No	No	No	No	Yes	No	No	No	3	Yes
56	23	Female	No	No	Yes	No	No	Yes	No	110	80	90	120	37.3	30	14	2900	102	30.2	356	0.5	93	23.9	21	0.5	5.5	142	2.7	7.45	2.6	1.3	No	Yes	No	Yes	No	No	No	No	Yes	No	No	No	No	No	Yes	No	5	No
57	54	Male	Yes	Yes	No	Yes	No	Yes	Yes	140	60	86	80	36	26	3	400	160	23	267	0.5	96	25	12	2.2	69	140	4.1	7.36	2.4	1	No	No	Yes	No	No	Yes	No	No	No	No	No	No	No	No	No	No	5	No
58	53	Male	No	No	No	No	No	Yes	No	110	65	80	85	36.8	30	14	2200	124	22.4	6.9	0.8	131	29	14	0.7	28	145	3.6	7.39	2.2	1.3	No	No	No	No	Yes	No	Yes	No	No	No	No	No	No	No	No	No	3	Yes
59	60	Female	No	No	Yes	No	No	Yes	No	130	50	76	110	38	25	15	2750	250	21.5	112	7	78	36.3	8.3	0.5	12.8	135	3	7.43	2	2.6	No	No	No	No	Yes	Yes	No	No	No	No	No	No	No	No	No	No	3	Yes
60	62	Female	Yes	No	Yes	No	No	Yes	No	130	70	90	90	36.7	28	15	1080	107	25	55	0.9	53	28.6	280	0.6	16.3	138	3.3	7.51	3.2	2	No	No	No	No	Yes	No	No	No	No	No	No	No	No	No	No	No	2	No
61	32	Male	Yes	No	Yes	No	No	Yes	No	100	50	66	110	36.3	23	15	2400	14.5	24	28	0.7	81	24.6	105	0.8	12.2	138	3.6	7.41	2.6	1.8	No	No	No	No	No	No	No	No	No	No	No	No	No	No	No	No	3	Yes
62	56	Female	No	No	No	Yes	No	Yes	No	105	50	68	80	37	31	15	1680	256	24.5	408	0.5	119	24.4	18.8	1.3	44	135	4.4	7.43	2.6	2.5	No	No	No	Yes	No	Yes	No	Yes	No	No	No	No	No	No	No	No	3	Yes
63	34	Male	Yes	No	No	Yes	No	Yes	No	120	80	93	100	36.8	22	13	0	112	21.8	64	0.9	130	27.6	31	7.9	108	133	4.9	7.37	3	0.6	No	No	Yes	No	No	Yes	No	Yes	No	No	No	No	No	No	No	No	5	No
64	65	Male	No	No	No	Yes	No	Yes	No	110	50	70	120	35.5	22	3	0	66	23	32	21	81	25	28	2.9	32	135	3.5	7.34	3	2.7	No	No	No	No	No	No	No	Yes	No	No	No	No	No	No	No	No	7	Yes
65	62	Male	No	No	No	Yes	Yes	Yes	Yes	120	60	80	80	37.9	20	3	1500	238	19.9	10	18	107	22.9	7.4	2.3	98	141	4.7	7.38	2.1	6	No	No	No	No	No	Yes	No	Yes	No	No	No	No	No	No	No	No	4	Yes
66	53	Female	No	No	Yes	No	No	Yes	No	130	65	86	109	36.7	25	14	960	114	27.7	57	0.3	78	30.2	10	0.2	0.3	144	4	7.48	2.5	1	No	No	No	No	Yes	No	No	No	No	No	No	No	No	No	No	No	3	Yes
67	20	Male	No	No	Yes	No	No	No	No	130	70	90	100	36.7	16	15	3100	6.2	25	50	0.3	85	20	130	0.9	17.6	141	4	7.37	3.9	1.4	No	No	No	No	No	No	No	No	No	No	No	No	No	No	No	No	0	No
68	30	Male	No	No	Yes	Yes	No	Yes	No	113	66	81	91	36	25	3	2760	32	20	250	0.2	88	25.5	9.6	2.3	88	144	4.5	7.25	3	0.8	No	No	No	Yes	No	Yes	No	Yes	No	No	No	No	No	No	No	No	5	No
69	23	Female	No	No	Yes	No	No	Yes	No	100	70	80	120	37	26	14	2880	99	27.3	76	0.2	113	20.4	3	0.3	9.6	141	4.4	7.4	2.2	1.3	No	No	No	Yes	Yes	No	No	No	Yes	Yes	No	No	No	No	No	No	8	Yes
70	27	Female	No	No	Yes	No	No	Yes	No	130	62	84	104	37	25	15	430	228	18.4	133	1.7	81	23.1	0.7	0.5	20	139	4	7.37	2	1.6	No	No	No	No	Yes	No	No	No	No	No	No	No	No	No	No	No	3	No
71	50	Male	Yes	No	Yes	No	No	Yes	No	90	60	70	109	36.7	23	15	2400	163	14	256	0.3	109	29.5	17.9	1.1	21.6	129	5.2	7.35	3	3	No	No	No	No	Yes	Yes	No	No	No	No	No	No	No	No	No	No	2	No
72	74	Male	Yes	No	No	Yes	Yes	Yes	Yes	105	63	75	80	36.2	22	14	2800	50.7	26	248	1.2	89	30.7	12	1.7	34	131	3.4	7.46	3	1.7	No	Yes	No	No	Yes	Yes	No	No	No	No	No	No	No	No	No	No	3	No
73	73	Male	No	No	Yes	No	No	Yes	No	100	70	80	105	38	20	3	2600	80	33	22	1.6	84	21.3	47	0.8	21.5	140	2.8	7.4	0.8	1.2	No	Yes	No	No	Yes	No	No	No	No	No	No	No	No	No	No	No	6	Yes
74	66	Male	No	No	Yes	No	No	Yes	No	105	70	81	125	36.7	35	13	0	192	17.3	16	5	97	26	1.75	1.3	53	143	4.8	7.31	2.6	4	No	No	No	No	Yes	Yes	No	No	No	Yes	No	No	No	No	No	No	6	Yes
75	68	Male	Yes	No	No	Yes	No	Yes	No	90	60	70	85	35	21	14	2300	33.6	19.3	294	0.9	128	24.5	16	1.29	77	134	3.7	7.45	2.7	1.4	No	No	No	No	No	Yes	No	No	No	No	No	Yes	No	No	No	No	3	No
76	48	Male	No	No	Yes	No	No	Yes	No	105	55	71	95	38	18	15	5300	320	22.5	3	4.4	62	23.4	1.3	0.8	12.7	129	3.9	7.41	3.2	1.2	No	Yes	No	No	No	No	No	No	Yes	Yes	No	No	No	No	No	No	1	No
77	59	Male	No	No	Yes	Yes	No	Yes	No	90	55	66	130	36	32	3	250	114	16.5	49	1.3	90	28	13	2.5	48	134	5.3	7.2	2.5	4.2	No	Yes	No	Yes	No	No	No	No	Yes	No	No	No	No	No	Yes	No	10	Yes
78	37	Male	No	Yes	No	No	No	Yes	No	130	80	96	120	38.2	25	14	2500	349	21.7	459	1.1	61	39.9	11	0.5	9	132	3.7	3.39	2.5	0.6	No	Yes	Yes	No	Yes	No	No	No	No	No	No	No	No	No	No	No	4	No
79	54	Male	No	No	Yes	No	No	Yes	No	90	50	63	130	38	35	3	760	203	16.8	305	1.6	144	23.3	11	0.6	18	138	4.6	7.23	1.36	3.1	No	No	No	No	Yes	Yes	No	No	No	No	No	No	Yes	No	No	No	10	Yes
80	67	Male	No	Yes	Yes	No	No	Yes	No	110	70	83	115	37	30	3	1300	30	20	23	0.2	78	21.6	40	0.7	31	146	4.7	7.32	3	3.1	No	Yes	No	No	Yes	No	Yes	No	No	No	No	No	No	No	No	No	7	Yes
81	59	Female	Yes	No	Yes	No	No	No	No	100	60	73	70	37	22	3	2600	331	19	28	1.7	92	30.8	1.1	1.3	25	146	5.5	7.37	2.6	3	Yes	No	No	No	Yes	Yes	No	No	No	No	No	No	No	No	No	No	4	Yes
82	64	Female	Yes	No	No	Yes	No	Yes	No	140	55	90	83	36.3	22	13	650	200	20	227	0.5	100	26.7	14	6.5	64	143	4.1	7.2	2.6	2.5	No	No	No	No	No	Yes	No	Yes	No	No	No	No	No	No	No	No	3	No
83	58	Female	No	No	Yes	No	No	No	No	110	55	73	70	37	18	15	3600	165	17	405	0.4	96	24.2	5.8	0.7	13.5	137	4	3.38	2.5	0.7	No	No	No	No	Yes	Yes	No	No	No	Yes	No	No	No	No	No	No	0	No
84	69	Male	Yes	No	Yes	No	Yes	Yes	Yes	113	50	71	110	36.5	17	3	830	306	25	301	5.9	105	30	17	0.6	27.4	133	4.2	7.46	2.3	2	No	Yes	No	No	Yes	Yes	Yes	No	No	No	No	No	No	No	No	No	5	Yes
85	46	Male	Yes	Yes	No	No	No	Yes	No	110	61	77	111	38.2	33	14	195	441	17.5	416	0.32	78	34.9	9.9	2.1	22.7	135	4.3	7.33	2.6	4.2	No	Yes	No	No	Yes	Yes	No	No	No	No	No	No	No	No	No	No	4	Yes
86	46	Male	No	No	Yes	No	No	Yes	No	110	60	76	150	38.8	24	14	200	289	26.5	335	0.4	130	26.8	2.5	1.6	43	134	4.9	7.36	2.3	3	No	No	No	No	No	Yes	Yes	No	No	No	No	No	No	No	No	No	7	Yes
87	26	Female	No	No	Yes	No	No	No	No	100	50	66	85	38.8	21	15	2000	188	24.3	13.5	0.2	81	19.7	3.7	0.7	3.4	138	3.9	7.37	3.4	1.9	No	No	No	No	No	No	No	No	No	Yes	No	No	No	No	No	No	4	Yes
88	26	Female	No	No	No	No	No	No	No	120	50	73	70	36.7	26	3	2220	148	26	444	0.7	64	26.4	3.2	0.6	12.7	141	4.1	7.42	3	1.3	No	No	No	No	No	No	No	No	No	No	No	No	Yes	No	No	Yes	5	No
89	61	Male	Yes	No	Yes	No	No	Yes	No	100	50	66	105	38	25	3	2200	87	18.4	79	0.4	76	26.7	2	0.5	9.2	129	4.1	7.27	2.1	4.2	No	No	No	No	Yes	Yes	No	No	No	No	No	No	No	No	No	No	7	Yes
90	20	Male	No	No	Yes	No	No	No	No	110	52	71	90	38	18	15	3000	121	28	181	0.5	41	26.8	12	0.2	12.1	134	3.9	7.46	2.9	0.3	No	Yes	No	No	No	No	No	No	Yes	Yes	No	No	No	No	No	No	1	Yes
91	47	Male	No	No	Yes	No	No	Yes	No	110	70	83	100	38.5	24	15	2050	358	23.2	134	0.8	132	27.4	0.4	0.9	22	138	4.1	7.45	2.6	1	No	No	No	No	No	Yes	No	Yes	No	Yes	No	No	No	No	No	No	5	Yes
92	30	Female	No	No	Yes	No	No	Yes	No	130	70	90	80	38	18	3	2350	296	26	33	0.6	96	23.9	19	0.5	12	140	4	7.52	3.5	4	No	Yes	Yes	No	Yes	Yes	No	No	No	Yes	No	No	No	No	No	No	4	Yes
93	53	Male	Yes	No	No	No	No	No	No	130	80	96	75	36.5	18	14	2000	140	25.1	207	3.4	70	44.6	7.7	0.8	12.2	140	3.5	7.41	3.3	2.3	No	No	No	No	Yes	Yes	No	No	No	No	No	No	No	No	No	No	1	Yes
94	26	Male	No	No	Yes	No	Yes	Yes	No	125	70	88	120	38.7	25	14	2200	256	30	10	4.8	92	22.7	0.7	0.7	18.2	136	2.9	7.52	2.4	1.7	No	Yes	No	No	No	No	No	No	Yes	No	No	No	No	No	Yes	No	6	Yes
95	56	Male	No	No	No	No	No	No	No	137	71	93	87	36	18	15	2500	29	18	109	0.3	74	27.5	11.1	0.9	26.3	139	3.9	7.4	3.6	0.9	No	No	No	No	Yes	No	No	No	No	No	No	No	No	No	No	No	1	No
96	62	Male	Yes	Yes	Yes	Yes	No	Yes	No	110	60	76	130	37	22	3	1310	352	19.8	19.7	33	103	18.7	5.4	2.7	69	148	4.1	7.32	2.8	2.5	No	No	No	Yes	No	Yes	Yes	Yes	No	No	No	No	No	No	No	No	4	Yes
97	68	Female	No	No	Yes	No	No	Yes	No	100	60	73	140	38	30	13	0	22.6	16	418	1	62	30.2	7.9	0.3	12	137	3.8	7.4	2	5	No	No	No	No	No	No	No	Yes	Yes	No	No	No	No	No	No	No	9	Yes
98	33	Male	No	No	Yes	No	No	Yes	No	140	70	93	90	36.7	23	14	6000	37	23	227	0.1	86	25.7	8.2	1.1	55	135	4.3	7.34	0	1.1	No	No	No	Yes	Yes	No	Yes	No	No	No	No	No	No	No	No	No	2	No
99	33	Male	No	No	Yes	No	No	Yes	No	130	70	90	100	38.3	30	14	2450	341	23.5	30.7	14	86.2	20.6	47	0.9	19.3	138	4.3	7.44	2.8	1.6	No	No	No	Yes	No	Yes	Yes	Yes	No	No	No	No	No	No	No	No	5	No
100	29	Female	No	No	Yes	No	No	Yes	No	110	70	83	130	37.2	22	3	1765	227	17	48	3.9	76	28.4	2	15	0.7	136	4.6	7.26	1.7	5	No	No	No	No	No	Yes	No	No	No	No	No	No	No	No	Yes	No	8	Yes
101	69	Male	Yes	Yes	No	No	No	Yes	Yes	120	80	93	100	37.2	30	14	2060	508	25	120	0.7	64	30.4	6.1	0.9	32	143	4.1	7.34	2.6	1.4	No	No	Yes	No	Yes	Yes	Yes	No	No	No	No	No	No	No	No	No	6	Yes
102	25	Male	No	No	Yes	No	No	No	No	120	70	86	90	37	18	15	3000	97	24.3	35	0.6	80	21	38	1.3	12	137	4.1	7.39	3.9	1	No	No	No	No	No	No	No	No	No	No	No	No	No	No	No	No	1	No
103	61	Female	Yes	No	Yes	No	No	Yes	No	100	50	66	120	38.3	22	3	960	210	28	422	0.1	127	28.2	9	0.4	8.9	138	4	7.41	2.1	2.4	No	No	No	No	No	Yes	No	Yes	No	No	No	No	No	No	No	No	8	Yes
104	53	Male	Yes	Yes	Yes	No	Yes	Yes	No	120	65	83	110	37.1	22	3	2350	171	22	8	0.5	81	21.5	4.9	0.7	12.5	143	4	7.27	3.05	2.3	No	No	No	No	No	Yes	No	Yes	Yes	No	No	No	No	No	No	No	6	Yes
105	64	Female	No	Yes	No	Yes	Yes	Yes	No	90	60	70	100	36.9	30	14	0	94	13	228	0.5	90	29.8	29.4	6.3	87	136	5.4	7.27	2.9	26	No	No	No	No	No	Yes	No	Yes	No	No	No	No	No	No	No	No	5	Yes
106	58	Male	Yes	Yes	Yes	No	No	Yes	No	65	50	55	135	36.4	32	10	1400	226	17	122	0.9	93	30.7	0.3	1.3	50	143	4.8	7.32	2	7	No	No	No	No	No	Yes	No	Yes	No	No	No	No	No	No	No	No	10	Yes
107	76	Female	Yes	No	No	Yes	No	No	Yes	120	70	86	75	37.4	20	15	1200	266	23.9	64	3.3	113	31	5.5	1.3	29	136	4.1	7.41	2.6	1.2	No	No	No	No	Yes	No	No	No	No	No	No	No	No	No	No	No	1	No
108	45	Female	No	No	Yes	No	No	No	No	103	50	67	110	37.1	14	3	1890	31	34	259	0.2	70	26.3	9.5	0.2	7.5	143	4.2	7.4	2.8	1.9	No	Yes	No	No	No	Yes	Yes	No	No	No	No	Yes	No	No	No	No	4	Yes
109	46	Male	No	Yes	No	Yes	No	No	No	120	60	80	90	37	16	3	0	315	16.1	584	2.2	172	36.1	28.5	10.3	72	137	5.6	7.23	3.3	2.2	No	No	No	No	Yes	Yes	No	No	No	No	No	No	No	No	No	No	4	Yes
110	64	Male	Yes	Yes	No	Yes	No	Yes	Yes	80	50	60	110	36.4	22	14	0	397	18.2	234	0.8	65	34.8	25.5	6.5	104	137	5.8	7.21	3.6	2.7	No	No	No	Yes	No	No	No	Yes	Yes	No	No	No	No	No	Yes	No	3	Yes
111	51	Male	No	No	Yes	No	No	Yes	No	57	31	39	128	38	22	14	2750	396	20.6	10.7	1.1	132	21.7	0.1	1.4	29	140	3.2	7.42	2.7	3.2	Yes	No	No	No	No	Yes	No	Yes	No	No	No	No	No	No	No	No	7	Yes
112	24	Female	No	No	Yes	No	No	Yes	No	100	60	73	120	39	23	3	1080	181	27	88	0.5	130	23.6	5.3	0.2	5.1	139	4	7.51	2.7	1.5	No	No	No	No	No	Yes	No	Yes	No	No	No	No	No	No	No	No	10	Yes
113	46	Female	No	No	Yes	No	No	No	No	130	70	90	122	37.4	20	15	3600	304	22	15.6	0.5	85	32.8	0.34	0.4	13.9	132	3.8	7.46	3.3	0.8	No	No	No	No	No	Yes	No	Yes	No	No	No	No	No	No	No	No	5	No
114	60	Male	Yes	No	Yes	No	No	Yes	Yes	111	65	80	130	36.9	25	15	3000	245	23.7	10.7	0.7	79	19.8	4.2	0.8	35	135	3.5	7.5	3.5	0.7	No	No	No	Yes	No	Yes	Yes	Yes	No	No	No	No	No	No	No	No	5	No
115	68	Female	No	No	Yes	Yes	No	Yes	No	120	80	93	120	38.5	30	14	350	335	13.5	12	9.7	143	26.8	13.4	1.7	30	145	5.2	7.21	2.1	10	No	No	No	No	No	Yes	No	Yes	No	No	No	No	No	No	No	No	10	Yes
116	65	Male	Yes	Yes	No	No	No	Yes	Yes	80	50	60	100	38	22	15	1480	42	26	37	1.5	85	24.4	4	0.8	18	141	4.1	7.38	3.6	1.6	No	No	No	No	Yes	Yes	Yes	No	No	No	No	No	No	No	No	No	4	Yes
117	35	Female	No	No	Yes	No	No	Yes	No	110	70	83	110	37.2	22	3	70	43	17	46	4.6	99	27.9	15	1.4	16	141	6.8	7.25	3	8.2	No	Yes	No	No	No	Yes	Yes	No	No	No	No	No	No	No	No	No	6	Yes
118	62	Male	Yes	Yes	Yes	Yes	No	Yes	No	90	40	56	110	36.7	24	3	0	144	16	191	0.4	104	29.5	16	2.2	59.2	139	4.3	7.26	2.4	7.6	No	No	No	No	Yes	Yes	No	No	No	No	No	No	No	No	No	No	7	Yes
119	46	Male	No	No	Yes	Yes	No	No	No	140	80	100	108	37.3	18	15	0	28	17.6	317	14	102	49.8	10.9	7.8	72	135	4.5	7.36	2.7	1.5	Yes	No	No	No	No	No	Yes	No	Yes	No	No	No	No	No	No	No	2	Yes
120	38	Male	No	No	Yes	No	No	Yes	No	100	50	66	130	36.9	22	3	3710	25	21	227	1.5	104	26.6	16	0.9	12	145	4.8	7.36	2.3	5.5	No	No	No	No	Yes	Yes	No	No	No	No	No	No	No	No	No	No	9	Yes
121	41	Male	No	No	No	Yes	Yes	No	No	120	40	66	80	38	20	15	2160	83	23	71	10	120	21.9	6.5	1.1	35	147	3.6	7.41	3	1.5	No	No	No	No	No	No	No	Yes	Yes	No	No	No	No	No	No	No	1	Yes
122	44	Female	Yes	No	No	Yes	No	No	No	110	80	90	100	37	25	15	1890	65	16.6	220	0.1	119	19.9	2.4	6.2	91	135	4.4	7.37	2.5	0.7	No	No	No	No	Yes	Yes	Yes	No	No	No	No	No	No	No	No	No	1	No
123	68	Male	No	Yes	Yes	No	No	Yes	Yes	110	60	76	85	36.5	24	14	10	220	15.9	182	5.7	74	20.2	40	2	52	140	4.7	7.22	2.2	9	Yes	No	No	Yes	No	Yes	No	Yes	No	No	No	No	No	No	No	No	2	Yes
124	60	Female	No	No	Yes	No	No	Yes	No	90	50	63	120	37	35	3	1200	66	19	16.5	0.1	67	14.9	67.5	1.5	39.5	144	3.7	7.23	3.8	3.6	No	No	Yes	No	No	Yes	No	Yes	No	No	No	No	No	No	No	No	9	Yes
125	48	Male	Yes	Yes	No	Yes	No	No	No	100	55	70	55	36.7	20	15	0	192	16	202	0.2	111	30	14	11	111	139	5.1	7.3	2.3	2.6	No	No	No	No	No	Yes	No	Yes	No	No	No	No	No	No	No	No	1	Yes
126	59	Male	No	No	Yes	No	No	No	No	110	60	76	40	35.5	18	3	0	299	17	184	1.1	168	40	14.2	1.1	24	143	3.7	7.36	3.5	3.5	No	No	No	No	No	Yes	No	Yes	No	No	No	No	No	No	No	No	5	Yes
127	33	Male	No	No	Yes	No	No	Yes	No	120	55	76	100	38.1	25	3	2600	231	27	94	0.1	62	23.4	2.4	0.8	26	132	4.2	7.48	2.4	0.8	Yes	No	No	No	No	Yes	No	Yes	No	Yes	No	No	No	No	No	No	5	Yes
128	62	Male	No	No	No	Yes	No	Yes	Yes	85	55	65	120	36.4	22	15	0	347	19	205	0.3	81	29.1	27	7.5	81	131	4.1	7.32	2	1.9	No	No	No	No	No	Yes	Yes	Yes	No	No	No	No	No	No	No	No	6	No
129	67	Male	No	No	Yes	No	Yes	No	No	118	62	80	50	37.1	20	13	1180	163	25	189	4.8	104	23	9.7	0.5	7.2	145	2.6	7.48	1.7	2.2	No	No	Yes	No	No	Yes	Yes	Yes	No	No	No	No	No	No	No	No	1	No
130	47	Male	No	No	No	No	No	Yes	No	155	70	98	110	36	20	3	3000	260	17.5	240	0.7	98	24.9	26	2.4	69	140	4.6	7.3	2.2	4	Yes	No	Yes	No	No	No	No	Yes	No	No	No	No	No	No	No	No	4	No
131	56	Female	No	No	Yes	No	No	Yes	No	105	66	79	110	36.5	30	14	2640	341	24	16	3	107	17.6	87	0.5	19.9	144	3.8	7.33	1.9	3.6	Yes	No	No	No	Yes	Yes	No	No	No	Yes	No	No	No	No	No	No	4	Yes
132	37	Female	No	No	Yes	No	No	Yes	No	105	65	78	112	36.6	28	14	1150	112	32	19	0.4	119	27.3	6.7	0.6	15	136	3.6	7.41	2.3	2	Yes	Yes	Yes	No	No	No	No	Yes	Yes	No	No	No	No	No	No	No	4	Yes
133	63	Female	Yes	No	No	No	Yes	Yes	Yes	108	60	76	123	36.6	30	14	1400	24	14	180	1.2	75	43.9	8.5	1.8	52	132	4	7.35	3.1	2.3	No	Yes	No	No	Yes	Yes	No	No	No	No	No	No	No	No	No	No	5	No
134	66	Female	No	No	Yes	Yes	No	No	No	110	60	76	75	38.4	16	3	2470	334	15.4	300	4.5	101	31	3.3	0.3	33	143	3.7	7.28	1.9	3.3	No	No	No	Yes	Yes	Yes	Yes	No	No	No	No	No	No	No	No	No	4	Yes
135	76	Male	Yes	No	No	No	No	Yes	Yes	107	60	75	120	37	51	3	580	85	23	11	7.5	78	25.3	18	2.5	75	151	4.1	7.35	2.9	2.7	No	No	No	Yes	No	Yes	No	Yes	No	No	No	No	No	No	No	No	8	Yes
136	52	Male	No	No	Yes	No	No	Yes	No	100	50	66	110	38	22	15	2000	241	26	32	0.4	88	27.2	14.2	1.4	22	135	3.9	7.48	3.8	1.8	No	No	No	No	No	Yes	Yes	Yes	No	No	No	No	No	No	No	No	4	Yes
137	63	Male	No	No	No	No	No	No	No	120	50	73	90	36	18	3	850	216	27	448	0.2	99	26.8	9.3	0.4	19	142	3.8	7.38	2.8	0.6	No	No	Yes	No	Yes	Yes	No	No	No	No	No	No	No	No	No	No	3	Yes
138	19	Female	No	No	Yes	No	No	Yes	No	100	60	73	120	36.8	24	15	2100	346	24	2	0.4	86	22.3	2.6	0.8	15	135	3.8	7.36	3.7	0.6	No	No	No	No	Yes	Yes	No	No	No	Yes	No	No	No	No	No	No	5	Yes
139	62	Male	No	No	No	Yes	Yes	No	No	90	40	56	80	36.7	19	15	180	19	23	81	1.8	76	26.9	6.5	9.8	89	135	4.8	7.35	3.1	1.6	No	No	No	No	No	No	No	Yes	No	No	No	No	No	No	No	No	2	No
140	49	Male	No	No	Yes	No	No	Yes	No	113	65	81	91	36.8	30	14	550	1	24	485	0.2	90	40.8	13.1	0.6	12.4	136	4.2	7.4	3.96	3	No	No	No	Yes	No	Yes	No	No	No	No	No	Yes	No	No	No	No	3	No
141	57	Male	No	No	Yes	Yes	No	No	No	108	50	69	100	36.8	16	15	2160	100	19	51	20	109	17.1	3.7	1.4	47	133	3.4	7.4	2.3	1.6	No	No	No	No	No	Yes	No	No	No	No	No	No	No	No	No	No	1	Yes
142	31	Male	No	No	Yes	Yes	No	No	No	101	61	74	74	36.4	15	15	0	267	18	12.7	2.3	80	21.6	6.6	4.5	79	134	5.2	7.41	1.6	2.2	Yes	No	No	No	No	Yes	No	No	No	No	No	No	No	Yes	No	No	1	Yes
143	27	Male	No	Yes	No	No	No	Yes	No	120	60	80	110	37	26	15	2520	14	22	282	0.5	78	27.6	11.6	1.5	28	137	4.3	7.39	3.06	2.3	No	No	No	No	No	No	No	No	No	No	No	No	No	No	No	Yes	3	No
144	60	Male	No	No	No	No	No	Yes	No	130	70	90	120	36.9	23	15	1500	21	26	27	2.7	90	22.7	21	0.6	12	138	3.9	7.42	3	1.6	No	No	No	No	Yes	Yes	No	No	No	No	No	No	No	No	No	No	4	No
145	79	Male	No	No	No	Yes	No	No	Yes	90	40	56	100	37.8	19	15	1500	187	19	357	0.3	117	25.4	8.6	1.7	41	136	3.9	7.27	1.9	2	Yes	No	No	No	No	No	No	No	Yes	No	No	No	No	No	Yes	No	2	No
146	74	Male	Yes	No	No	Yes	No	Yes	No	150	77	101	80	36.9	25	15	0	113	27	74	0.4	69	38.8	8.6	8.5	75	139	4.8	7.47	3.4	0.9	No	No	No	No	No	No	Yes	No	No	No	No	Yes	No	No	No	No	2	Yes
147	31	Female	No	No	Yes	No	No	Yes	No	105	50	68	110	36.5	28	14	1920	334	20.9	597	1.8	68	28.3	37	0.2	5	140	4	7.45	2.6	4	Yes	No	No	No	No	Yes	No	Yes	No	No	No	No	No	No	No	No	3	Yes
148	62	Male	No	No	Yes	Yes	No	No	No	130	80	96	100	36.7	20	3	1250	260	29	20	0.9	84	23	1.3	0.1	17.8	153	3.9	7.61	3	2.5	No	Yes	No	No	No	Yes	No	Yes	No	No	No	No	No	No	No	No	5	Yes
149	79	Female	Yes	Yes	No	No	No	Yes	No	100	50	66	100	37.9	22	3	960	99	21	442	0.1	75	24.6	10	1.2	42	150	3.9	7.4	2.3	1.6	Yes	No	No	No	No	Yes	No	Yes	No	Yes	No	No	No	No	No	No	6	Yes
150	50	Female	No	No	No	Yes	No	No	No	110	50	70	80	37.4	18	15	0	57	25	110	0.5	88	25.2	4.8	7.3	57	131	3.4	7.42	3.1	1.6	No	No	No	No	No	Yes	No	No	No	No	No	No	No	Yes	No	Yes	1	Yes
151	69	Male	No	Yes	No	Yes	No	Yes	Yes	100	60	73	130	38	30	15	0	69	10	168	3.1	120	34.9	30	2.6	34	139	4.8	7.15	3.2	23	Yes	No	No	No	No	Yes	No	Yes	No	No	No	No	No	Yes	No	No	7	Yes
152	42	Male	No	Yes	No	Yes	No	Yes	No	120	60	80	120	38	25	15	0	68	27	75	0.3	125	23.3	15.4	3.8	66.8	140	4	7.41	2.7	1.5	No	No	No	No	No	Yes	Yes	Yes	No	No	No	No	No	No	No	No	2	Yes
153	29	Female	No	No	Yes	No	No	Yes	No	95	50	65	120	36.4	18	3	6000	245	23	314	0.5	100	25.5	30	0.3	5.7	137	3.9	7.36	2.4	3	Yes	No	No	No	No	Yes	No	No	No	No	No	No	No	No	Yes	No	7	Yes
154	77	Male	No	No	Yes	No	No	Yes	Yes	115	65	81	120	38	19	3	1680	298	25	225	1.7	93	31.8	12.2	0.2	11.2	148	3.8	7.43	1.7	1.3	No	No	No	Yes	No	No	No	No	No	No	No	No	Yes	No	No	No	6	Yes
155	44	Female	No	No	Yes	Yes	No	No	No	100	60	73	90	37.3	20	3	1600	231	21	33.9	4.2	154	22.8	0.6	1.3	36	146	3.7	7.38	2.9	2.6	No	Yes	No	No	No	No	No	No	No	No	No	Yes	No	No	No	No	5	Yes
156	49	Male	No	No	Yes	No	No	Yes	No	80	40	53	100	36.8	15	3	820	139	18	47	4.2	95	26.6	14.2	0.5	34.2	144	4.4	7.23	2.7	7	Yes	No	No	No	No	Yes	Yes	Yes	No	No	No	No	No	No	No	No	6	Yes
157	70	Male	No	No	No	Yes	No	Yes	No	107	66	79	120	37.1	20	3	1440	214	20	844	0.2	112	24.7	14	1.4	28	141	4.2	7.31	2.4	4	No	No	No	No	Yes	Yes	No	No	No	No	No	No	No	No	No	Yes	7	Yes
158	35	Male	No	No	No	Yes	No	No	No	110	40	63	120	36.5	18	3	0	16.4	24	147	1.8	91	27.1	8.8	6.7	51	144	4.7	7.36	3.1	2.3	No	No	No	No	No	Yes	No	Yes	No	No	No	No	No	No	No	No	6	Yes
159	41	Female	No	No	Yes	No	No	No	No	100	70	80	125	38.3	19	15	4000	386	20	2	4.2	115	23.2	0.2	0.4	9.5	137	4	7.43	3.3	0.7	Yes	No	No	No	No	No	No	No	Yes	No	No	No	No	No	Yes	No	3	No
160	21	Female	No	No	Yes	No	No	Yes	No	80	40	53	130	36.5	30	15	500	265	23	71	1.1	85	26.1	0.6	0.7	16	134	4.2	7.38	2.7	1.8	No	No	No	Yes	Yes	Yes	Yes	No	No	No	No	No	No	No	No	No	7	Yes
161	62	Male	No	No	Yes	Yes	No	Yes	No	70	30	43	120	37	22	15	1240	268	12.6	9.5	0.5	73	24.6	0.2	3.7	64.2	135	3.6	7.28	2.4	5	No	No	No	No	Yes	Yes	No	No	No	Yes	No	No	No	No	No	No	7	Yes
162	71	Male	Yes	Yes	No	No	No	Yes	Yes	120	80	93	95	36.8	28	15	1810	124	25	237	0.2	135	36.2	3.3	0.9	18	141	5.1	7.4	3.3	1.2	No	No	No	No	No	No	No	No	No	No	No	No	No	No	No	Yes	1	No
163	76	Female	Yes	Yes	No	No	No	Yes	Yes	90	40	56	55	34.5	23	15	610	99	19.7	565	0.7	95	22.2	17.7	0.4	16.6	134	4.1	7.35	2.6	3	No	No	No	No	No	Yes	No	Yes	No	No	No	No	No	No	No	No	3	Yes
164	44	Male	No	No	Yes	No	No	Yes	No	75	75	55	120	37.2	25	3	0	405	9	105	3.3	158	19.9	21	2.4	38	155	4.5	7.1	2.9	19	No	No	No	No	No	Yes	No	Yes	No	No	No	No	No	No	No	No	9	Yes
165	72	Female	Yes	No	No	Yes	No	Yes	No	110	60	76	80	36	23	15	2640	66	22	318	0.7	134	38.8	15.2	1.3	38	135	4.6	7.41	3.3	1.2	No	No	No	No	No	No	No	Yes	No	No	No	No	No	No	No	No	2	No
166	27	Male	No	No	Yes	No	No	Yes	No	120	60	80	95	38	20	3	980	253	21	30	0.9	97	24.1	41	1.3	22	141	4.6	7.29	2.9	0.7	No	No	No	No	No	Yes	Yes	Yes	No	No	No	No	No	No	No	No	4	No
167	46	Male	No	No	Yes	No	No	Yes	No	70	30	43	150	40	25	14	1200	342	14	33	1.6	99	24.9	0.13	1	28	126	3.8	7.44	2.4	6.3	Yes	Yes	No	Yes	Yes	Yes	No	No	No	Yes	No	No	No	No	No	No	8	Yes
168	66	Male	No	No	No	Yes	No	No	No	106	77	86	70	36.5	18	3	0	56	22	102	0.6	82	24.6	6.6	8.8	80	147	4.4	7.4	2.9	1.3	No	No	Yes	No	No	Yes	No	Yes	No	No	No	No	No	No	No	No	4	No
169	23	Male	No	No	Yes	No	No	Yes	No	100	60	73	100	39	25	15	2150	267	20	2	2.5	130	17.9	7.6	0.8	12	135	3.5	7.4	3	2	No	No	No	No	Yes	Yes	No	No	No	Yes	No	No	No	No	No	No	5	No
170	55	Female	No	No	Yes	No	No	Yes	No	120	60	80	110	37	30	14	2500	101	28	16	0.7	128	23.6	1.4	0.4	18.7	142	4	7.51	3.07	1.6	No	Yes	No	No	No	No	No	Yes	Yes	Yes	No	No	No	No	No	No	4	Yes
171	43	Female	No	Yes	No	No	No	Yes	No	120	70	86	110	36.7	23	15	2120	237	26	175	0.2	98	28.7	7	0.3	2.9	141	4	7.47	3	2	No	No	No	No	No	No	No	Yes	No	No	No	No	No	No	No	No	3	No
172	47	Female	No	No	Yes	No	No	Yes	No	130	60	86	120	36.4	26	14	1920	51	28	14	0.4	138	29.3	7.3	0.2	6.6	127	3.7	7.54	3.07	1.2	No	Yes	No	No	No	Yes	No	No	No	No	No	No	No	No	No	No	4	Yes
173	53	Male	No	No	Yes	No	No	Yes	No	115	70	85	130	36.9	25	3	1800	201	24	175	1.03	92	21.4	28	1.8	76	148	4.4	7.21	2.9	1.5	No	No	No	No	No	Yes	No	Yes	No	No	No	No	No	No	Yes	No	8	Yes
174	45	Female	No	No	Yes	No	No	Yes	No	109	70	83	115	36.2	28	15	615	156	19	47	16.4	71	24.6	20	0.7	31.6	143	3.8	7.39	3.3	3	No	No	No	Yes	No	No	No	No	Yes	No	No	No	No	Yes	Yes	No	4	Yes
175	65	Female	No	No	Yes	No	No	Yes	No	110	60	76	105	36.9	25	15	1050	99	22	590	0.3	160	28.5	21	0.8	20	139	5	7.4	2.8	2.2	No	No	No	Yes	No	No	No	No	Yes	No	No	No	No	No	Yes	No	3	No
176	64	Female	No	No	No	Yes	No	Yes	No	80	55	63	130	35	20	13	0	116	17	199	1.2	88	32.2	23	4.3	124	137	6.3	7.26	2.1	12	No	No	No	No	No	No	No	No	No	No	No	No	No	No	No	No	8	Yes
177	50	Male	No	No	Yes	No	No	No	No	125	70	88	80	36.7	18	15	3500	188	23	14	0.2	83	22.7	0.4	0.3	8.9	142	3.2	7.35	2.5	0.9	No	No	No	Yes	Yes	Yes	No	No	No	Yes	No	No	No	No	No	No	1	No
178	79	Male	No	No	Yes	No	No	Yes	No	100	70	80	100	36.7	22	15	2680	40	22	34	0.4	122	20.3	4.1	0.7	11	147	3.3	7.4	3.5	1.5	Yes	Yes	No	No	No	Yes	No	Yes	No	No	No	No	No	No	No	No	2	Yes
179	73	Male	Yes	No	No	Yes	No	No	No	100	60	73	100	37.4	20	3	0	115	15	303	0.8	240	32.8	6.5	3.1	39	142	3.8	7.31	2.9	11	No	No	No	No	No	Yes	No	Yes	No	No	No	No	No	No	No	No	5	Yes
180	45	Male	No	No	Yes	No	No	No	No	100	75	83	80	35	16	15	2950	227	20	803	0.1	96	21.5	63	0.4	16	134	4.1	7.35	1.9	3.2	No	No	Yes	No	No	No	No	Yes	Yes	No	No	No	No	No	No	No	2	Yes
181	68	Male	Yes	No	Yes	No	No	Yes	No	88	50	62	100	37.8	20	15	3700	136	25	181	0.5	87	34.4	9.1	0.7	10.2	157	4	7.44	2.4	1.5	No	No	No	No	No	Yes	Yes	No	No	No	No	Yes	No	No	No	No	4	Yes
182	68	Female	Yes	Yes	Yes	Yes	No	Yes	No	90	60	70	130	36	25	13	3000	34	21.4	149	0.5	160	23.2	12.6	4	40	144	3.4	7.27	3.9	2.6	No	No	Yes	No	No	Yes	No	Yes	No	No	No	No	No	No	No	No	7	Yes
183	71	Male	Yes	No	No	Yes	No	Yes	No	100	70	80	95	36.5	21	15	0	117	23	782	1.1	70	34.4	13	6.1	53	133	4.6	7.42	2.9	2	No	No	No	No	No	Yes	No	Yes	No	No	No	No	No	No	No	No	3	Yes
184	16	Male	No	No	Yes	No	No	No	No	124	60	81	85	37.4	30	15	1850	20.4	20	5	1.1	140	20.3	0.5	0.5	36	140	4.1	7.34	2.6	2.5	No	No	No	No	No	No	No	No	No	Yes	No	Yes	No	No	No	No	3	No
185	64	Female	Yes	Yes	No	Yes	No	No	No	110	50	70	55	36	18	15	0	378	18	125	0.5	98	23.6	25	4.3	110	134	4.8	7.37	2.5	2.3	No	No	No	No	No	Yes	Yes	Yes	No	No	No	No	No	No	No	No	1	Yes
186	69	Female	No	No	No	Yes	No	No	Yes	100	50	66	100	37	20	3	1370	99	22.3	288	2.1	104	33.8	10.6	3.5	102	133	4.6	7.34	4	3	No	No	Yes	No	No	Yes	No	Yes	No	Yes	No	No	No	No	Yes	No	5	Yes
187	31	Male	Yes	Yes	No	No	No	Yes	No	110	55	73	125	37	24	15	5335	8.6	19.5	193	0.3	100	42.7	5.8	0.7	5.7	133	3.85	7.31	3.9	4	No	No	No	No	Yes	No	No	No	No	No	No	No	No	No	No	Yes	4	No
188	73	Female	Yes	No	No	No	No	No	No	130	60	83	80	36	26	3	755	53	22	12	5.2	87	25.8	3.4	0.8	24.1	143	4	7.38	2.6	2.9	No	No	Yes	No	No	No	No	No	Yes	No	No	No	No	No	Yes	No	5	No
189	23	Male	No	No	Yes	No	No	No	No	90	50	63	120	37	18	3	715	223	17.3	27	4.6	108	19.3	2.5	1.4	38	148	5	7.19	2.7	3.4	No	No	No	No	No	Yes	No	Yes	No	Yes	No	No	No	No	No	No	7	Yes
190	77	Male	No	No	Yes	No	No	No	No	110	70	83	60	37	22	15	2130	105	21	71	0.9	119	25.4	3.6	0.9	17.3	140	3.9	7.45	1.6	2	No	No	No	No	No	Yes	No	Yes	No	Yes	No	No	No	No	No	No	5	No
191	56	Male	Yes	Yes	No	No	No	Yes	No	120	60	80	80	36.8	24	3	1000	26	20	188	0.2	80	32.7	16	1	16.5	143	4.2	7.33	3.2	3.3	No	No	No	No	Yes	No	Yes	No	No	No	No	No	No	No	No	No	5	Yes
192	41	Male	No	No	Yes	No	No	Yes	No	130	70	100	110	30	39	14	6150	269	25	4	26	130	12.7	0.02	1.09	36	141	3.3	7.45	2.5	0.8	No	No	No	Yes	No	No	No	Yes	No	No	No	No	No	No	Yes	No	6	Yes
193	70	Male	Yes	No	No	Yes	No	Yes	Yes	120	50	73	110	36.1	22	15	2880	20	21	144	0.4	88	30.6	12.7	1.7	52	135	4	7.36	3.5	2	No	No	No	Yes	Yes	No	Yes	No	No	No	No	No	No	No	No	No	3	No
194	66	Female	Yes	Yes	Yes	No	No	Yes	No	107	54	71	120	38.5	25	3	0	55	18	16	3	110	31.4	0.3	0.8	28	120	4.8	7.22	2.2	7	No	No	No	No	No	Yes	Yes	Yes	No	No	No	No	No	No	No	No	9	Yes
195	35	Female	No	No	Yes	No	No	Yes	No	140	90	106	100	37.8	18	14	2400	140	25	8.4	1.3	77	18.5	42	0.5	8	136	4.2	7.45	3.8	1.2	Yes	No	No	No	No	Yes	No	Yes	No	Yes	No	No	No	No	No	No	1	No
196	57	Female	No	Yes	Yes	No	No	Yes	No	110	60	76	80	37.3	20	3	2640	147	21	194	1	116	29	25	0.4	13	152	3.9	7.33	1.8	1.8	Yes	No	No	No	No	No	No	Yes	Yes	No	No	No	No	No	Yes	No	4	Yes
197	74	Male	Yes	Yes	No	No	Yes	No	No	90	60	70	85	37.2	19	15	1580	214	25	40	1.1	108	19.2	3.9	0.5	23	143	3.7	7.42	3.5	2.2	No	No	No	Yes	No	No	No	Yes	Yes	No	No	No	No	No	Yes	No	2	Yes
198	60	Female	Yes	No	Yes	No	No	No	No	100	60	73	80	35.8	17	15	1500	218	30	24	0.4	122	21.8	7.5	0.3	11.4	131	4.2	7.38	1.9	7.5	No	Yes	No	No	No	No	No	No	No	No	No	No	No	No	No	No	1	Yes
199	42	Female	No	No	Yes	No	No	Yes	No	80	60	66	110	35.8	29	14	1920	391	21	20	1	97	21.2	29	1.7	41.5	133	5	7.44	2.7	1.6	No	No	No	No	No	Yes	No	Yes	No	No	No	No	No	No	No	No	7	Yes
200	48	Male	No	Yes	Yes	No	No	No	No	123	63	83	85	36.6	20	15	1680	35	25	11	0.8	112	34.8	7.5	0.7	8.9	141	3.7	7.37	4.4	0.7	Yes	No	No	No	No	Yes	Yes	Yes	No	No	No	No	No	No	No	No	1	No
201	52	Male	No	No	Yes	No	No	No	No	90	56	67	69	37.4	16	15	2640	132	22	174	0.2	112	19.5	17	1.2	43	138	5.1	7.35	2.5	1.4	Yes	No	No	No	No	Yes	No	Yes	No	No	No	No	No	No	No	No	2	Yes
202	68	Male	No	No	Yes	No	No	Yes	Yes	90	50	63	95	36.8	32	14	1440	332	18	212	2.7	92	20.1	0.9	1.1	26	147	3.9	7.3	2.6	4.3	Yes	Yes	No	No	Yes	Yes	No	No	No	Yes	No	No	No	No	No	No	7	Yes
203	58	Female	Yes	Yes	Yes	Yes	Yes	Yes	Yes	70	40	50	120	37.5	14	3	0	214	17	102	0.7	120	21.5	16.5	3.5	48	143	6.3	7.22	2.1	1.7	No	No	No	No	Yes	Yes	No	No	No	No	No	No	No	No	No	No	8	Yes
204	61	Male	Yes	Yes	No	Yes	No	No	Yes	100	40	60	75	37	19	15	0	105	24	168	0.5	120	32.2	8.8	7.2	82	137	6.2	7.46	2.5	0.8	No	No	No	No	No	Yes	No	Yes	No	No	No	No	No	No	Yes	No	1	Yes
205	52	Female	No	No	No	Yes	No	Yes	No	113	53	73	125	38.1	22	14	0	350	14	104	0.7	90	22.2	7.8	7.4	63.8	138	4.2	7.4	2.8	1.11	No	No	No	No	No	Yes	No	Yes	No	No	No	No	No	No	Yes	No	4	Yes
206	56	Male	No	No	Yes	No	No	Yes	No	100	55	70	100	37	26	14	3120	200	30	37	1.6	156	20.3	53	0.4	17.9	140	3.8	7.46	2.6	1.3	No	No	No	No	No	Yes	No	Yes	No	No	No	No	No	No	No	No	3	Yes
207	46	Female	Yes	No	No	Yes	Yes	Yes	No	110	70	83	90	36.8	23	14	720	15	12.2	798	1.4	129	57.3	59	2.2	35	135	7.2	7.15	2.7	4.6	No	No	No	No	No	No	No	Yes	No	No	No	No	No	No	No	No	2	Yes
208	56	Female	Yes	No	Yes	No	No	Yes	No	100	60	73	100	38	26	3	1100	318	19	359	10.3	76	26.2	34.4	1.1	19.7	148	4	7.23	2.9	1.5	No	Yes	No	No	No	No	No	Yes	Yes	No	No	No	No	No	Yes	No	6	Yes
209	57	Female	Yes	Yes	Yes	No	No	Yes	No	130	70	90	90	37.1	25	14	2360	132	24	3	2.5	120	24.1	11.7	0.4	11.9	137	3.8	7.43	4.3	0.9	No	No	No	Yes	Yes	Yes	Yes	No	No	No	No	No	No	No	No	No	5	No
210	23	Female	No	No	Yes	No	No	Yes	No	100	45	63	140	40	18	3	5890	300	20.3	15.9	20.6	103	19.9	0.9	0.8	19.9	151	3.7	7.31	2.7	2.6	No	No	Yes	No	No	Yes	No	Yes	No	No	No	No	No	No	Yes	No	10	Yes
211	59	Male	Yes	No	No	No	No	No	Yes	120	50	73	70	36	25	15	3700	195	20	109	9.4	111	20	4.2	1.4	48	134	4.6	7.29	2	6.4	No	No	No	No	Yes	Yes	No	No	No	No	No	No	No	No	No	No	2	No
212	55	Male	Yes	No	No	Yes	No	Yes	Yes	120	77	91	96	39.5	24	15	0	337	26.9	282	0.7	84	19.2	8.6	4.4	24.5	135	3.9	7.47	2.6	0.7	No	No	No	No	No	Yes	No	Yes	No	No	No	No	No	No	No	No	4	Yes
213	58	Male	Yes	Yes	No	Yes	No	Yes	Yes	113	68	82	130	36.4	16	15	0	139	16	215	0.6	108	28.8	24	6.6	78	133	5.7	7.32	2.4	3	Yes	No	No	No	No	Yes	No	Yes	No	No	No	No	No	No	No	Yes	4	Yes
214	69	Male	No	No	No	No	No	No	Yes	108	51	70	72	37	16	3	1190	25	18	146	0.2	84	37.2	23.4	0.8	44	152	3.8	7.27	3.1	1.6	No	No	Yes	No	Yes	Yes	Yes	No	No	No	No	No	No	No	No	No	4	Yes
215	27	Female	No	No	Yes	No	No	Yes	No	112	72	85	95	36.4	25	3	3120	77	25	21	7.5	141	20	22.7	0.5	11	141	4.3	7.32	3.9	0.9	No	No	Yes	No	No	No	No	Yes	Yes	No	No	No	No	No	Yes	No	5	Yes
216	72	Male	Yes	Yes	No	Yes	No	Yes	Yes	127	61	83	70	37.3	30	3	265	40	25	332	5	109	39.3	10.5	1.9	83	144	4.4	7.49	3.6	2.1	No	No	No	No	No	Yes	No	Yes	No	No	No	No	No	No	No	No	6	Yes
217	57	Male	No	No	No	Yes	No	No	No	130	53	78	85	37.9	28	15	0	113	25	133	0.9	130	28.7	9.4	3.2	40	143	3.6	7.33	3	2.5	Yes	No	No	No	No	Yes	Yes	Yes	No	No	No	No	No	No	No	No	2	No
218	33	Female	No	Yes	No	No	No	Yes	No	80	40	53	100	36.4	25	3	0	25	10.4	88.8	0.1	93	39.2	9.8	7.1	36.5	137	3.8	6.97	2.5	9.2	No	No	No	No	No	No	No	Yes	Yes	Yes	No	No	No	No	Yes	No	7	Yes
219	46	Female	Yes	No	No	No	No	Yes	No	100	60	73	92	36	20	3	7730	273	17	37	8	71	27.7	32	1.6	27	149	3.9	7.2	2.3	2.7	No	No	No	No	No	No	No	Yes	Yes	Yes	No	No	No	No	Yes	No	5	Yes
220	61	Male	No	Yes	Yes	No	No	Yes	No	110	60	76	88	36.8	28	3	1660	264	27	207	1.4	100	29.2	22	0.5	19	135	4.6	7.4	2.5	2.1	No	No	No	Yes	No	No	No	Yes	Yes	No	No	No	No	No	Yes	No	2	Yes
221	43	Male	Yes	Yes	No	Yes	No	Yes	Yes	100	65	76	120	36.5	30	14	0	340	23	512	2.1	137	24.2	18.5	5.9	42	136	4.4	7.4	2.5	1.1	No	No	No	No	No	Yes	Yes	Yes	No	No	No	No	No	No	Yes	No	6	No
222	63	Male	No	No	Yes	No	Yes	Yes	No	109	55	67	100	37	21	15	2640	303	24	127	8.8	84	30.5	13.2	0.6	24	139	5.7	7.26	1.9	2.6	Yes	No	No	No	No	Yes	No	Yes	No	No	No	No	No	No	No	No	2	Yes
223	52	Female	No	Yes	Yes	No	No	Yes	No	112	58	76	117	36.5	23	15	720	53	30	358	0.9	174	22.6	12.6	0.6	15	139	4.9	7.42	2.9	0.6	No	No	No	No	No	Yes	No	Yes	No	No	No	No	No	No	No	No	4	No
224	63	Female	Yes	No	Yes	No	Yes	Yes	Yes	110	50	70	110	36	25	14	1930	259	14	108	0.5	112	22.3	3.7	0.7	52	145	4	7.4	3	1.3	No	No	No	No	No	Yes	No	Yes	No	No	No	No	No	No	No	No	3	Yes
225	65	Female	Yes	Yes	No	Yes	No	Yes	No	120	50	73	110	38	25	14	1360	334	22.2	182	0.2	90	18.9	10.7	6.1	54	141	4.1	7.42	2.6	0.9	Yes	No	No	No	No	Yes	No	Yes	No	Yes	No	No	No	No	No	No	3	Yes
226	68	Male	Yes	Yes	No	Yes	No	No	Yes	150	60	90	80	36.1	25	14	2000	123	25	114	0.6	60	17.9	6.8	5	78	147	3.6	7.4	2.9	0.6	No	No	No	Yes	No	Yes	Yes	Yes	No	No	No	No	No	No	No	No	2	No
227	42	Male	No	No	Yes	No	No	Yes	No	100	50	66	115	40	35	13	1720	347	15	0.9	2.1	273	23.2	0.1	0.9	32	149	4	7.4	2.2	6	Yes	Yes	No	No	No	No	No	No	Yes	No	Yes	No	No	No	No	No	8	Yes
228	71	Male	Yes	Yes	No	Yes	No	Yes	Yes	90	60	70	130	38.5	24	15	1095	304	21.5	113	0.9	72	34.8	21.6	1.9	59	136	4.8	7.35	4	1.5	Yes	No	No	No	No	Yes	No	Yes	No	No	No	No	No	No	No	Yes	6	No
229	76	Female	Yes	Yes	No	No	No	Yes	Yes	115	66	82	115	38	29	14	600	12	30	396	0.7	103	29.3	10.5	0.3	21.2	128	4.6	7.48	2.6	1.2	No	Yes	No	No	No	No	Yes	Yes	No	No	No	No	No	No	No	No	3	Yes
230	60	Male	No	No	No	No	No	Yes	No	99	52	67	84	37.4	24	15	720	325	18	81	1.1	68	36.2	28	2.2	20	136	5	7.2	2.4	4.1	Yes	Yes	No	No	No	Yes	No	Yes	No	Yes	No	No	No	No	No	No	3	Yes
231	75	Male	Yes	Yes	No	Yes	No	Yes	Yes	147	56	67	74	36.8	30	14	3200	254	21	193	0.3	74	33.3	15	3.1	66	145	3.2	7.41	3.3	0.8	No	No	No	Yes	Yes	Yes	Yes	No	No	No	No	No	No	No	No	No	3	No
232	61	Male	No	No	Yes	No	No	Yes	No	106	62	76	100	38.8	22	3	1605	170	17	430	0.4	127	27	10.6	1.2	23	141	5.4	7.2	2.5	4	No	No	Yes	No	No	Yes	Yes	Yes	No	No	No	No	No	No	No	Yes	7	Yes
233	75	Male	Yes	No	No	No	No	Yes	Yes	146	85	105	120	37	18	3	720	13.6	22.1	230	0.8	98	47.1	24	1	35.4	127	5.4	7.34	3.02	2.9	No	No	No	No	No	Yes	Yes	Yes	No	No	No	No	No	No	No	No	6	Yes
234	44	Male	Yes	Yes	No	Yes	No	Yes	Yes	100	68	78	110	35	27	14	0	510	18	98	0.3	70	21.6	25	9.2	100	136	3.7	7.35	2.6	1.8	No	No	Yes	No	No	Yes	Yes	Yes	No	No	No	No	No	No	No	No	4	Yes
235	39	Male	No	No	No	No	No	Yes	No	112	68	82	118	38.5	27	14	600	156	22.7	345	0.5	84	33.7	9	0.7	11	135	3.9	7.42	3.09	0.7	No	No	No	Yes	No	Yes	No	Yes	No	No	Yes	No	No	No	No	No	6	No
236	21	Female	No	No	Yes	No	No	Yes	No	100	53	68	105	37.3	23	15	1615	126	18	42	2.3	109	24.3	26	0.6	28	136	4.5	7.42	2.4	5.7	No	No	No	No	Yes	Yes	No	Yes	No	Yes	No	No	No	No	Yes	No	2	Yes
237	59	Male	No	Yes	Yes	No	No	No	No	90	50	63	111	36.5	21	15	3400	243	24	44	0.4	90	18.8	10.6	0.7	13	135	3.5	7.39	2.7	1.9	No	Yes	No	No	No	Yes	No	Yes	No	No	No	No	No	No	No	No	5	No
238	51	Female	No	No	Yes	Yes	No	Yes	No	96	55	68	130	36.5	30	15	960	415	14.6	18	0.3	111	23.6	0.03	4.1	64	143	4.9	7.25	2.3	1.1	No	No	No	No	No	No	No	Yes	Yes	No	No	No	No	No	Yes	Yes	7	Yes
239	60	Female	Yes	No	No	No	No	No	No	140	90	106	60	37.2	18	3	1200	68	36.7	261	0.6	87	35	16	0.7	23	152	3.7	7.29	2.8	0.9	No	No	Yes	No	Yes	Yes	Yes	No	No	No	No	No	No	No	No	No	4	Yes
240	77	Female	Yes	No	No	No	No	No	No	130	80	96	75	36.1	27	15	770	73	21	154	0.4	77	44.9	9.5	0.6	20.9	141	4.6	7.21	4.1	0.5	No	No	No	No	No	No	Yes	No	No	No	No	No	No	No	No	No	2	Yes
241	70	Female	Yes	Yes	No	No	No	Yes	No	98	57	70	80	36.9	25	15	1010	29	22.4	340	0.6	65	44.9	19.2	0.6	13.3	136	3.2	7.44	4.6	2.2	No	No	No	No	No	No	No	No	No	No	No	No	No	No	No	Yes	3	Yes
242	64	Male	Yes	Yes	No	Yes	No	Yes	Yes	117	75	89	112	37.4	35	15	285	371	19	406	1.05	67	35.7	26.7	3.4	62.5	120	5.2	7.37	3.1	3.6	No	Yes	Yes	No	No	Yes	Yes	Yes	No	No	No	No	No	No	No	No	5	No
243	79	Female	No	Yes	Yes	Yes	Yes	Yes	Yes	96	69	78	130	36.3	14	3	0	86	17	106	1	147	29	13.6	4.9	117	158	4.4	7.27	2.2	2.3	No	No	Yes	No	No	Yes	No	Yes	No	No	No	No	No	No	No	No	7	Yes
244	53	Male	Yes	No	No	No	No	No	Yes	126	51	76	89	36.7	24	15	680	221	20	46	1.1	113	27.9	9.5	1.8	67	144	4.5	7.45	2.4	1	No	No	No	No	No	Yes	Yes	Yes	No	No	No	No	No	No	No	No	2	Yes
245	25	Female	No	No	Yes	No	No	No	No	113	66	81	85	36.5	18	3	0	70	29	108	1.1	107	19.6	8.7	2.3	43	139	3.7	7.5	3.1	0.8	No	No	Yes	No	No	Yes	No	Yes	No	No	No	No	No	No	No	No	4	No
246	48	Female	No	No	Yes	No	No	Yes	No	110	56	74	115	37.8	24	15	1110	122	16.6	394	0.2	100	31.5	12.4	3.2	66.5	135	4.9	7.26	2.6	2.9	No	Yes	No	No	No	Yes	Yes	Yes	No	No	No	No	No	No	No	No	4	Yes
247	59	Female	Yes	No	Yes	No	No	Yes	No	70	40	50	140	40	35	14	4800	124	18	13.9	0.8	70	24.1	4.4	2.2	17.5	136	4.7	7.22	2.6	3.1	No	No	No	No	No	No	No	No	Yes	No	No	No	No	No	Yes	No	11	Yes
248	61	Male	Yes	Yes	No	Yes	No	No	Yes	113	62	79	84	37.1	22	15	0	36	21	115	3.1	105	27.5	7.7	3.7	33.6	132	3.8	7.4	4	1.9	No	No	No	No	No	Yes	No	Yes	No	No	No	No	No	No	No	No	3	Yes
249	58	Male	No	No	Yes	No	No	No	No	100	55	73	116	37	12	3	2658	227	26	47	0.7	72	27.4	11.3	0.7	16.2	134	4.6	7.25	3.1	1.4	Yes	No	No	No	No	No	No	No	Yes	No	No	No	No	No	Yes	No	7	Yes
250	59	Female	Yes	Yes	No	Yes	No	Yes	Yes	110	60	76	130	37.6	30	14	1360	400	23	115	1.8	128	28.9	24.5	3.7	61	135	3.1	7.4	2.4	5.6	No	Yes	No	No	No	Yes	No	Yes	No	Yes	No	No	No	No	No	No	6	Yes
251	72	Female	Yes	Yes	No	Yes	No	Yes	Yes	120	50	73	103	36.4	23	15	280	73	34.5	223	0.4	80	30.2	8	2.2	61	139	4.6	7.33	3.4	1.1	No	No	No	No	No	No	Yes	Yes	No	No	No	No	No	No	No	No	3	Yes
252	66	Female	No	Yes	No	Yes	No	Yes	No	99	55	69	110	36.4	30	15	0	105	11.5	275	0.5	99.6	34.1	14.3	9.3	96	122	6.9	7.26	4.1	5.3	No	No	No	No	No	Yes	No	Yes	No	No	No	No	No	No	No	No	5	Yes
253	26	Female	No	No	Yes	No	No	Yes	No	90	45	60	140	39	25	15	3000	175	22	328	0.1	115	25.8	10	0.3	3.7	143	3	7.49	2.8	1.8	No	No	No	No	No	No	No	Yes	Yes	No	No	No	No	No	Yes	No	8	Yes
254	26	Female	No	No	Yes	No	No	No	No	125	83	97	50	35.7	29	14	2000	50	24	310	0.6	126	31.9	5.8	0.9	45	138	3.6	7.43	2.8	3	No	No	No	No	Yes	No	No	No	No	No	No	No	No	No	No	No	3	Yes
255	68	Male	No	Yes	Yes	No	No	Yes	No	110	40	63	115	38.2	28	15	1973	48	15	295	0.7	107	31	0.8	0.9	13	131	3.3	7.36	2.3	5.2	Yes	No	No	No	No	Yes	No	Yes	No	Yes	No	No	No	No	No	No	3	Yes
256	63	Male	Yes	Yes	Yes	No	No	Yes	Yes	140	60	86	110	36.8	24	15	1200	115	24.9	39	0.7	112	23.3	6.2	0.8	18	136	4.5	7.41	2.3	2.3	No	No	No	No	No	No	No	No	Yes	No	No	No	No	No	Yes	No	2	No
257	53	Male	Yes	Yes	Yes	No	No	No	No	111	80	90	100	38	12	15	1450	79	25	251	0.29	97	25.5	3.5	0.9	16.6	132	3.9	7.53	2.7	0.8	No	No	No	No	No	No	No	Yes	No	No	No	No	No	No	No	No	0	No
258	68	Female	No	Yes	Yes	No	No	No	No	130	55	80	72	36.5	14	3	1920	240	28	256	0.5	108	25.2	10	3	86	135	3.7	7.52	2.5	1.4	No	No	Yes	No	No	Yes	No	Yes	No	No	No	No	No	No	Yes	No	3	Yes
259	77	Male	No	No	No	Yes	Yes	Yes	No	80	40	53	60	36.3	22	15	2000	20	18	75	13	173	25.3	12.9	2.9	60	133	3.7	7.4	3.3	2.8	No	No	No	No	No	Yes	No	Yes	No	No	No	No	No	No	Yes	No	4	Yes
260	46	Female	Yes	Yes	No	Yes	No	Yes	Yes	95	40	51	110	37.7	25	15	0	315	9.9	383	0.3	116	19.6	16.7	5.1	58.1	128	4.3	7.35	1.9	1	Yes	No	No	No	No	Yes	No	Yes	No	Yes	No	No	No	No	No	No	4	Yes
261	72	Female	Yes	Yes	Yes	No	No	Yes	No	130	70	90	120	36.5	16	15	735	218	12.4	296	0.4	131	24.2	27	0.7	15	139	3.6	7.21	1.8	2	No	No	No	No	No	Yes	No	Yes	No	No	No	No	No	No	No	No	3	Yes
262	78	Male	Yes	No	No	Yes	No	Yes	Yes	100	40	60	99	37	25	15	0	63	21	300	0.3	105	32.8	17.9	5.2	77	135	5.04	7.25	3.07	0.5	Yes	Yes	No	No	No	Yes	No	Yes	No	No	No	No	No	No	No	No	3	Yes
263	56	Male	Yes	Yes	Yes	Yes	No	Yes	No	70	40	50	130	36.4	22	15	0	150	28	61	2.3	60	35.3	8.4	2.4	26	139	3.4	7.48	2.2	2.02	No	No	No	No	No	Yes	No	Yes	No	Yes	No	No	No	No	No	Yes	7	Yes
264	72	Male	No	No	No	Yes	No	No	No	160	80	106	88	37.2	12	3	20	5.5	14	262	0.1	99	32.6	18	5.5	128	151	5	7.16	2.2	0.7	No	No	No	No	No	No	Yes	Yes	No	No	No	No	No	No	No	No	3	No
265	58	Female	No	No	Yes	No	No	No	No	110	56	74	96	35.5	24	3	2440	16.5	34	162	1.2	112	32	4.5	0.4	16.5	144	4	7.4	2.7	1.5	No	No	No	Yes	No	No	Yes	Yes	No	No	No	No	No	No	No	No	5	Yes
266	69	Male	Yes	Yes	Yes	No	No	Yes	No	110	70	83	140	38.1	16	3	930	64	20.6	66	0.2	74	32.1	108	1.4	23.7	139	4.1	7.27	3.04	4	No	No	No	No	No	Yes	Yes	Yes	No	No	No	No	No	No	No	No	7	Yes
267	78	Female	Yes	Yes	No	Yes	No	Yes	Yes	110	72	84	84	38.5	24	15	1060	160	25	262	1.5	68	40.8	22.2	1.8	27	134	3.4	7.45	3	1.66	No	Yes	No	No	No	Yes	No	Yes	No	No	No	No	Yes	No	No	No	2	Yes
268	71	Female	Yes	Yes	Yes	No	No	Yes	Yes	145	95	110	104	38	22	15	2315	245	27	6.4	1.2	154	24.5	2.6	1.5	40	147	3.2	7.27	2.9	1.1	No	No	No	Yes	No	Yes	No	Yes	No	No	No	No	No	No	Yes	No	3	No
269	49	Female	No	No	Yes	No	No	Yes	No	110	80	90	130	36	18	3	2520	330	21	421	6.7	118	24.8	43	0.3	10	142	3.8	7.08	2.3	5.1	Yes	No	No	No	No	Yes	No	Yes	No	No	No	No	No	No	No	No	5	Yes
270	22	Female	No	No	Yes	No	No	Yes	No	110	60	76	150	39	30	14	3015	112	20.4	811	0.3	101	30.7	12	1	16.3	141	4.3	7.34	2.7	1.1	No	No	No	No	No	Yes	No	Yes	No	No	No	No	No	No	No	Yes	7	Yes
271	40	Male	No	No	Yes	No	No	Yes	No	100	50	66	130	38	35	3	3840	126	15	71	3.1	99	31.6	0.7	6.4	66.2	134	4.4	7.24	2.9	1.4	Yes	No	No	No	No	Yes	Yes	Yes	No	No	No	No	No	No	No	No	10	Yes
272	62	Female	No	Yes	Yes	No	No	Yes	No	100	50	66	160	39	28	14	2000	378	15	278	0.8	280	34.2	3.3	0.6	13	136	3.7	7.39	3.2	3.4	Yes	No	No	No	No	Yes	No	Yes	No	No	No	No	No	Yes	No	Yes	8	Yes
273	65	Male	No	No	No	No	No	Yes	Yes	130	50	76	110	36	23	14	1990	9.7	28	239	0.9	81	28.2	7.3	0.8	29	144	4.2	7.68	2.6	0.7	No	No	Yes	No	No	No	Yes	Yes	No	No	No	No	No	No	No	No	3	Yes
274	58	Male	Yes	Yes	No	Yes	No	No	Yes	100	60	73	111	36.5	15	3	0	228	18	73	0.5	173	22.3	10.5	8.6	99.2	140	4.3	7.34	2.1	1.5	Yes	No	No	No	No	Yes	No	Yes	No	No	No	No	No	Yes	No	No	6	Yes
275	27	Female	No	No	Yes	No	No	Yes	No	130	90	103	120	36.7	30	14	1870	237	23	51	5.2	70	25.4	1.8	0.4	20	132	3.4	7.37	3	4.6	Yes	No	No	No	No	No	No	Yes	Yes	No	No	No	No	No	Yes	No	4	Yes
276	25	Female	Yes	Yes	Yes	Yes	No	No	No	170	90	116	80	37.6	18	3	0	54	24	171	0.3	116	27.7	19	9	102	156	4	7.41	3	1.4	No	Yes	No	No	No	Yes	Yes	Yes	No	No	No	No	No	No	No	No	4	No
277	56	Male	No	Yes	Yes	Yes	No	Yes	Yes	90	58	68	95	36	23	15	240	71	11	196	0.3	144	29.3	9.3	6.6	55	136	5.7	7.18	2.8	7.3	No	Yes	No	No	No	Yes	Yes	Yes	No	No	No	No	No	No	No	No	3	Yes
278	70	Male	Yes	Yes	No	Yes	No	Yes	Yes	100	60	74	150	36	24	14	10	94	20	220	1.1	107	32.6	23	4.5	56	136	4	7.4	2.8	3.9	No	No	No	Yes	No	Yes	Yes	Yes	No	No	No	No	No	No	No	No	6	No
279	66	Male	Yes	Yes	No	Yes	No	No	Yes	155	41	79	83	36.4	20	15	3000	34	24.5	108	0.4	121	19.6	17.2	3.9	30.6	148	4.1	7.43	2.8	0.8	No	No	No	No	Yes	No	Yes	No	No	No	No	No	No	No	No	No	1	No
280	43	Female	No	No	Yes	No	No	Yes	Yes	90	50	63	120	36	30	15	1095	108	16	232	1.2	113	31.5	18.6	1.3	25	128	3.1	7.5	3	3.4	No	No	No	No	No	Yes	Yes	Yes	No	No	No	No	No	No	No	No	5	Yes
281	34	Male	No	No	Yes	No	No	No	No	80	40	53	70	39.2	14	15	900	165	27	244	0.3	70	44.6	17	0.4	18	135	3.6	7.45	3.6	1	No	No	No	No	No	No	No	No	No	No	No	No	No	No	No	Yes	4	Yes
282	49	Male	Yes	Yes	No	Yes	Yes	No	Yes	110	50	70	70	37.4	18	3	0	135	18	242	4.3	135	27.1	10.7	4.9	56	132	5.4	7.23	2.5	4	Yes	No	No	No	No	No	No	Yes	Yes	No	No	No	No	No	Yes	No	4	Yes
283	65	Male	Yes	Yes	No	Yes	No	No	Yes	90	60	70	75	35.8	14	3	2400	171	22.5	148	0.6	116	31.6	9.5	3.3	53.5	136	3.6	7.35	3.2	1.6	No	No	No	No	No	Yes	Yes	Yes	No	No	No	No	No	No	No	No	4	Yes
284	62	Male	Yes	No	No	Yes	Yes	Yes	Yes	110	64	79	100	37.1	30	14	720	78	14.9	73	0.9	53	33	17	4.4	98	139	6	7.32	2.3	14	No	No	No	No	No	No	Yes	No	No	No	No	No	No	No	Yes	No	3	Yes
285	78	Male	Yes	Yes	Yes	No	No	Yes	Yes	110	75	86	95	36.8	14	15	1920	114	26	229	0.2	70	31.6	12	1.1	45	133	5	7.33	3.1	1.3	No	Yes	No	No	No	Yes	Yes	Yes	No	No	No	No	No	No	No	No	0	Yes
286	79	Female	Yes	No	Yes	No	No	No	Yes	110	64	79	75	35.9	21	15	2850	16	37.6	171	0.3	74	24.7	5.8	0.8	17	147	4.7	7.32	2.8	1	No	No	No	No	No	No	No	Yes	No	No	No	No	No	No	No	No	2	No
287	32	Male	No	No	Yes	No	No	Yes	No	80	50	60	120	39.5	32	3	300	263	15	343	5.3	121	21.8	23.9	1.6	23	139	4.2	7.37	1.8	4.5	Yes	No	No	No	No	No	No	Yes	Yes	No	No	No	No	No	Yes	No	12	Yes
288	70	Male	Yes	Yes	Yes	Yes	No	Yes	Yes	131	32	65	64	36.1	20	15	0	250	10	281	0.6	136	21.4	18	4.4	113	126	5.3	7.21	1.9	1.7	No	Yes	No	No	No	No	Yes	Yes	No	No	No	No	No	No	Yes	No	1	Yes
289	41	Male	No	No	Yes	No	No	Yes	Yes	115	68	83	110	36.7	30	14	2370	207	19	14	4.8	170	21	7.8	0.8	37	137	4	7.45	2.8	3	No	No	No	No	No	No	No	No	Yes	No	No	No	No	No	Yes	No	4	Yes
290	69	Male	No	No	Yes	No	No	Yes	No	115	70	85	110	37.4	30	3	0	358	9	124	4.5	100	27.4	16	1.1	18.5	138	4.3	7.31	1.6	6	No	No	No	No	No	No	No	Yes	Yes	Yes	No	No	No	No	Yes	No	7	Yes
291	25	Female	No	No	Yes	No	No	No	No	90	50	63	120	37.9	18	3	0	93	18.3	11	4.9	137	29.1	1.4	3	107	138	6.8	7.47	3.4	3.2	No	No	No	No	No	No	No	Yes	Yes	No	No	No	No	No	Yes	No	7	Yes
292	74	Female	Yes	Yes	No	Yes	No	Yes	Yes	109	58	75	97	36.7	18	3	0	180	17.6	321	0.8	131	31.2	22	4.2	46	147	3.5	7.2	3.1	1.5	Yes	No	Yes	No	No	Yes	Yes	Yes	No	No	No	No	No	No	No	No	4	Yes
293	56	Male	Yes	Yes	Yes	Yes	No	Yes	Yes	145	85	105	115	36.2	25	13	0	248	21	69	4.1	119	26.1	8.2	11	60	140	5.4	7.37	4	1	No	No	Yes	No	No	No	Yes	No	No	No	No	No	No	No	No	No	4	No
294	52	Male	No	No	Yes	No	No	Yes	No	110	60	76	95	38.8	25	15	1500	232	21	28	0.5	74	25.5	0.9	0.6	20.2	140	3.7	7.48	2.2	0.8	No	No	No	Yes	No	No	No	No	Yes	Yes	No	No	No	No	Yes	No	4	Yes
295	43	Female	No	No	Yes	No	No	No	No	120	65	83	110	38.3	16	3	2330	467	26	21	19.7	95	20.1	0.5	0.3	26	150	4.2	7.4	3.6	0.9	Yes	No	No	No	No	No	Yes	No	Yes	No	No	No	No	No	Yes	No	5	Yes
296	68	Female	Yes	No	Yes	No	Yes	No	No	60	30	40	40	36.8	25	13	900	15	24	9.8	1.7	101	22.1	2.6	0.2	21	125	2.8	7.27	2	6.8	Yes	No	No	No	No	No	No	No	Yes	No	No	No	No	No	Yes	No	7	Yes
297	29	Female	Yes	No	Yes	No	No	Yes	No	146	91	109	95	37.4	24	15	1410	311	17.1	338	0.5	72	27.6	24.4	0.2	5.2	147	3.4	7.48	2.3	1.2	No	No	No	No	No	No	No	No	Yes	No	No	No	No	No	Yes	No	2	Yes
298	71	Female	Yes	Yes	Yes	No	No	Yes	No	69	42	51	133	37.2	19	15	210	408	11	580	7.3	97	31.8	18	1.3	62	135	4.9	7.2	2.3	1.5	No	No	No	No	No	No	Yes	No	Yes	No	No	No	No	No	Yes	No	7	Yes
299	72	Female	Yes	Yes	No	Yes	No	Yes	No	135	80	98	75	36.8	22	15	205	83	22.5	284	0.3	128	29	12	1.7	46	138	4.3	7.45	2.7	1.8	No	Yes	No	No	No	Yes	Yes	Yes	No	No	No	No	No	No	No	No	2	Yes
300	71	Male	Yes	Yes	Yes	No	No	No	No	100	60	73	66	37.3	26	3	1390	90	24.7	242	4.2	129	29.7	8.8	0.6	17	139	3.6	7.49	3.3	1	No	No	No	Yes	No	No	Yes	Yes	No	No	No	No	No	No	No	No	5	Yes
301	73	Female	Yes	Yes	Yes	Yes	No	No	Yes	118	51	73	74	36.6	18	15	480	325	16.8	338	0.5	91	27	17	4	46	132	4.1	7.29	2.4	0.8	No	No	No	No	No	Yes	Yes	Yes	No	No	No	No	No	No	No	No	2	Yes
302	72	Male	Yes	Yes	Yes	Yes	No	No	Yes	115	59	77	120	34.7	15	3	0	32	19.2	29	1.1	104	28.1	8.7	6.7	78	135	5.7	7.31	2.2	1.4	No	Yes	No	No	No	Yes	Yes	Yes	No	No	No	No	No	No	No	No	6	Yes
303	63	Female	No	No	Yes	No	No	No	No	117	76	89	75	36.5	25	14	800	22.5	22	275	0.4	122	27.2	7.8	0.5	18	146	4.9	7.38	2.8	1.1	No	Yes	Yes	No	No	Yes	No	Yes	No	No	No	No	No	No	No	No	2	Yes
304	66	Female	Yes	Yes	No	No	No	No	No	100	51	67	66	36.8	30	15	430	108	15.5	64	6.1	157	28.5	6.4	4.3	74	140	3.7	7.36	2.2	4	No	No	No	No	No	Yes	No	Yes	No	No	No	No	No	Yes	No	No	4	Yes
305	41	Female	Yes	Yes	No	Yes	No	Yes	Yes	67	43	51	120	36.3	30	15	0	110	15.7	270	0.8	145	47.4	7.3	10	112	141	5.9	7.02	3.5	10	No	No	No	No	No	Yes	No	Yes	No	No	No	No	No	No	No	No	8	Yes
306	73	Female	Yes	Yes	No	Yes	No	Yes	Yes	120	54	76	90	36.8	23	15	0	207	20	196	2.8	250	26.1	16.8	5.9	65	141	4.9	7.2	2.7	1.5	No	Yes	No	No	No	Yes	No	Yes	No	No	No	No	No	No	No	No	2	Yes
307	67	Female	Yes	Yes	No	Yes	No	No	Yes	124	55	78	72	35.3	16	15	2170	258	18.8	230	0.4	222	29.4	8.9	2.05	34.4	132	5	7.34	2.3	3.3	No	Yes	No	No	No	Yes	No	Yes	No	No	No	No	No	No	Yes	No	1	Yes
308	50	Female	No	No	No	No	No	Yes	No	146	89	108	94	36.5	28	15	3140	117	17	88	1.3	126	22.8	7	0.5	18	141	4	7.35	4.1	2.9	No	No	No	No	No	Yes	No	Yes	No	No	No	No	No	No	No	No	2	No
309	71	Female	Yes	Yes	Yes	Yes	No	Yes	Yes	85	40	55	100	36	16	3	0	380	14	344	4.1	87	34.2	42	8	85	159	3.6	7.22	2.1	28	Yes	No	No	No	No	Yes	No	Yes	No	No	No	No	No	No	No	Yes	5	Yes
310	73	Male	Yes	Yes	No	Yes	No	No	Yes	160	90	113	79	36.6	15	3	1960	34	21.5	314	0.5	191	40.5	22	2.2	66	132	5	7.36	2.9	3.1	Yes	No	No	No	No	Yes	Yes	Yes	No	No	No	No	No	No	No	No	4	Yes
311	62	Female	Yes	Yes	No	Yes	No	Yes	Yes	115	83	93	96	35.5	15	15	0	384	20	209	0.4	75	28.1	64	5	59	140	4.1	7.41	2.6	3.3	Yes	No	No	No	No	Yes	No	Yes	No	No	No	No	No	No	No	No	1	Yes
312	63	Female	Yes	Yes	No	No	No	Yes	No	112	45	64	105	39.5	14	13	583	457	14.4	83	0.9	80	25.5	10.9	3.5	63	138	5.3	7.33	2	10	No	No	No	No	No	Yes	No	Yes	No	No	No	No	Yes	No	No	No	2	Yes
313	61	Male	Yes	Yes	No	Yes	No	No	Yes	120	50	73	70	36.7	13	3	0	26	21	222	0.9	128	28.4	9.9	10.3	81	150	5	7.34	2.9	1.4	No	No	No	No	No	Yes	No	Yes	No	No	No	No	No	No	No	No	3	Yes
314	20	Female	No	No	Yes	No	No	Yes	No	113	63	79	111	37.6	22	15	4375	238	25	54	4.2	125	17.6	0.15	0.4	15	154	4.2	7.48	3.3	2.8	Yes	No	No	No	No	Yes	No	Yes	No	Yes	No	No	No	No	No	No	4	Yes
315	24	Female	No	No	Yes	No	Yes	Yes	No	154	85	108	86	36	26	14	2016	71	26	154	9.4	176	24.3	19	0.9	18	146	3.8	7.42	3.9	1.6	No	Yes	No	No	No	Yes	No	Yes	No	No	No	No	Yes	No	No	No	2	No
316	79	Female	Yes	Yes	No	No	No	Yes	Yes	127	74	91	93	36.3	23	15	360	85	21	171	0.3	71	30.3	9.3	0.6	22.4	144	3.4	7.4	2.8	1.1	Yes	No	No	No	No	Yes	Yes	Yes	No	No	No	No	No	No	No	No	2	Yes
317	51	Male	Yes	No	No	Yes	No	Yes	No	80	60	66	89	37	25	15	0	587	15.8	179	0.2	83	41.6	20	10.1	86.1	134	6.3	7.28	1.9	3.2	No	No	No	No	No	Yes	No	Yes	No	No	No	No	No	No	No	No	4	No
318	52	Female	No	Yes	Yes	No	No	Yes	No	89	50	63	130	38	26	14	0	240	18.1	132	1.9	91	28.7	6.1	1	26	136	5.4	7.28	3.8	5.4	No	No	No	No	No	Yes	No	No	No	No	No	Yes	No	No	No	No	6	Yes
319	32	Female	No	No	Yes	No	No	Yes	No	106	70	82	106	37.1	35	14	640	207	19	74	2.7	151	22.6	0.4	1	38.9	138	4	7.39	2.6	3.8	Yes	Yes	No	No	No	No	No	Yes	Yes	No	No	No	No	No	Yes	No	4	Yes
320	41	Female	No	No	Yes	No	No	Yes	No	105	70	81	115	36.9	30	14	1850	340	24	6	6	96	22.9	0.07	0.5	15	138	3.8	7.41	2.2	0.8	No	Yes	No	No	No	Yes	No	Yes	No	Yes	No	No	No	No	No	No	5	No
321	50	Female	No	No	No	Yes	No	Yes	No	125	40	68	92	38.5	14	15	0	43	20.1	78	3	178	29.9	18	3.9	67	141	4	7.39	2.9	2	No	No	Yes	No	No	Yes	No	Yes	No	No	No	No	No	No	No	No	3	Yes
322	62	Female	Yes	Yes	No	No	No	No	Yes	132	50	77	65	36	16	15	305	113	20	203	2.6	88.8	30.1	14.4	3.3	54	133	4.4	7.36	2.5	1.4	No	Yes	No	No	No	No	No	No	Yes	No	No	No	No	No	Yes	No	1	Yes
323	54	Female	No	No	Yes	No	No	Yes	No	125	69	87	134	38	7	3	695	60	19.3	319	0.3	102	36.1	16.2	1	19	140	3.5	7.25	2.4	3.6	No	Yes	No	No	No	Yes	No	Yes	No	No	No	No	No	No	No	No	8	Yes
324	56	Male	No	No	Yes	No	No	No	No	122	67	85	75	36	16	3	2470	169	26.6	328	0.6	260	31.2	15.8	0.3	4	132	4	7.24	3.4	5	No	No	No	Yes	No	No	Yes	No	Yes	No	No	No	No	No	Yes	No	4	Yes
325	71	Male	Yes	Yes	No	Yes	No	Yes	Yes	130	73	92	121	36	18	3	4730	220	22.7	287	0.4	112	31.7	21	2.1	29	145	3.6	7.41	2.9	1.4	No	No	Yes	No	No	Yes	Yes	Yes	No	No	No	No	No	No	No	No	4	Yes
326	63	Male	No	Yes	No	No	No	No	Yes	127	85	99	62	37	16	3	1616	101	23.7	263	0.8	107	24.9	9.4	0.4	20	142	3.8	7.29	2	1.5	No	No	Yes	No	No	No	Yes	No	Yes	No	No	No	No	No	Yes	No	4	No
[truncated: 10 more columns]
